# Supplementary material for: Breast tumor specific mutation in GATA3 affects physiological mechanisms regulating transcription factor turnover
Source: BMC Cancer. 2014 Apr 22;14:278. doi: 10.1186/1471-2407-14-278 (PMC4021073; doi:10.1186/1471-2407-14-278)
Supplement: Additional file 2: Table S1 — Number of reads in each sequencing run for GATA3 ChIP-seq in T47D and MCF7 cell lines. Table S2. Number of reads in merged samples for two replicates of GATA3 ChIP-seq in T47D and MCF7 cell lines. [file 1471-2407-14-278-S2.xlsx]

## Sheet: Sheet1
Supplementary Table S1. Number of reads in each individual sequencing run for GATA3 ChIP-seq in T47D and MCF7 cell lines.
Description	replicate	raw reads	passing Q20 filter	uniquely-mapped	deduplicated
MCF7, GATA3	1	43328882	35827060	26602112	25379636
MCF7, input	1	41007789	34509697	25530542	24472287
T47D, GATA3	1	33930678	30706655	22591758	20463226
T47D, input	1	41205982	35751693	26369582	24866446
MCF7, GATA3	2	33241698	27297433	19738654	17001136
MCF7, input	2	45151422	26074800	18437840	16922966
T47D, GATA3	2	39751801	30400277	22199407	20339330
T47D, input	2	36730606	23991989	17284498	14717717
Supplementary Table S2. Number of reads in merged samples for two replicates of GATA3 ChIP-seq in T47D and MCF7 cell lines.
merged	total raw in merged replicates	mapped	% of total reads
MCF7, GATA3	76570580	42380772	55.3486
MCF7, input	86159211	41395253	48.0451
T47D, GATA3	73682479	40802556	55.3762
T47D, input	77936588	39584163	50.7902
