# Supplementary material for: Breast tumor specific mutation in GATA3 affects physiological mechanisms regulating transcription factor turnover
Source: BMC Cancer. 2014 Apr 22;14:278. doi: 10.1186/1471-2407-14-278 (PMC4021073; doi:10.1186/1471-2407-14-278)
Supplement: Additional file 3: Table S3 — GATA3 ChIP-seq peaks identified in T47D cell line. Peaks overlapping with MCF7 by at least 1 bp are indicated, as well as the nearest gene to the peak, within 10 kb or 50 kb from peak border. Table S4. GATA3 ChIP-seq peaks identified in MCF7 cell line. Peaks overlapping with T47D by at least 1 bp are indicated, as well as the nearest gene to the peak, within 10 kb or 50 kb from peak border. [file 1471-2407-14-278-S3.xlsx]

## Sheet: Table S3
Supplementary Table S3. List of GATA3 ChIP-seq peaks in T47D cell line. Peaks overlapping with MCF7 by at least 1bp are indicated, as well as the nearest gene to the peak, within 10 or 50kb from peak
border. Fc - fold change.
#chr	start	end	fcOverInput	fcOverLocal	HOMERscore	MCF7_overlapping_peaks	nearestGene_10kb	nearestGene_50kb
chr1	1707176	1707420	4.08	8.2	41	chr1:1707172-1707400	NADK|65220	NADK|65220
chr1	2462368	2462612	6.08	12.2	61	chr1:2462433-2462661	HES5|388585	HES5|388585
chr1	3620003	3620247	8.67	17.41	88	chr1:3619996-3620224	TP73|7161	TP73|7161
chr1	3843731	3843975	4.88	9.8	50			LOC100133612|100133612
chr1	6217984	6218228	5.78	11.6	59	chr1:6217999-6218227		CHD5|26038
chr1	6542379	6542623	5.18	10.4	53		PLEKHG5|57449	PLEKHG5|57449
chr1	6683365	6683609	9.86	19.61	99	chr1:6683389-6683617	THAP3|90326	THAP3|90326
chr1	6748392	6748636	4.18	8.4	42	chr1:6748441-6748669		DNAJC11|55735
chr1	6779928	6780172	4.48	9	47			DNAJC11|55735
chr1	7507939	7508183	4.98	10	50	chr1:7507954-7508182
chr1	7599783	7600027	9.76	19.61	100	chr1:7599764-7599992
chr1	8075098	8075342	21.02	21.22	212	chr1:8075104-8075332		ERRFI1|54206
chr1	8077635	8077879	7.67	5.4	77	chr1:8077665-8077893	ERRFI1|54206	ERRFI1|54206
chr1	8118567	8118811	4.18	7.81	42	chr1:8118544-8118772		ERRFI1|54206
chr1	8138190	8138434	10.86	21.81	111	chr1:8138223-8138451
chr1	8180743	8180987	10.86	19.82	112	chr1:8180730-8180958
chr1	8242540	8242784	15.04	30.01	156	chr1:8242555-8242783
chr1	8319226	8319470	4.78	9.6	51
chr1	8472628	8472872	10.56	21.21	107	chr1:8472641-8472869		RERE|473
chr1	8730360	8730604	9.07	10.53	93	chr1:8730367-8730595
chr1	8732814	8733058	5.98	6.75	60
chr1	8761569	8761813	6.08	9.72	61	chr1:8761626-8761854
chr1	8963944	8964188	11.36	22.81	117	chr1:8963946-8964174		ENO1|2023
chr1	8975576	8975820	5.28	10.6	53	chr1:8975555-8975783		CA6|765
chr1	9049786	9050030	4.18	8.4	42	chr1:9049776-9050004		SLC2A7|155184
chr1	9865227	9865471	5.18	10.4	52	chr1:9865294-9865522		CLSTN1|22883
chr1	10010494	10010738	5.78	11.2	58	chr1:10010521-10010749	NMNAT1|64802	NMNAT1|64802
chr1	10571011	10571255	4.28	4.92	44	chr1:10571062-10571290		PEX14|5195
chr1	10574738	10574982	7.77	6.84	79	chr1:10574756-10574984		PEX14|5195
chr1	10576418	10576662	9.66	12.18	100			PEX14|5195
chr1	10739701	10739945	6.08	12	62
chr1	10838173	10838417	6.18	11.14	64			CASZ1|54897
chr1	10864336	10864580	5.88	11.8	61	chr1:10864338-10864566	CASZ1|54897	CASZ1|54897
chr1	10953369	10953613	7.17	14.4	72	chr1:10953366-10953594
chr1	11140331	11140575	4.08	8.2	45	chr1:11140350-11140578		EXOSC10|5394
chr1	11322795	11323039	5.58	11.2	57		MTOR|2475	MTOR|2475
chr1	11665781	11666025	5.18	10.4	53			FBXO44|93611
chr1	11969786	11970030	6.28	12.6	63	chr1:11969784-11970012		KIAA2013|90231
chr1	12291447	12291691	6.08	12.2	63		VPS13D|55187	VPS13D|55187
chr1	14095325	14095569	6.48	13	66			PRDM2|7799
chr1	14751149	14751393	5.58	11.2	58	chr1:14751162-14751390
chr1	16127020	16127264	8.77	17.61	91	chr1:16127010-16127238	UQCRHL|440567	UQCRHL|440567
chr1	16176526	16176770	5.48	11	57	chr1:16176605-16176833	FLJ37453|729614	FLJ37453|729614
chr1	16265834	16266078	6.08	12	63	chr1:16265845-16266073		ZBTB17|7709
chr1	16477962	16478206	4.98	10	51		EPHA2|1969	EPHA2|1969
chr1	17641212	17641456	5.88	11.8	60		PADI4|23569	PADI4|23569
chr1	17886360	17886604	5.08	10	53	chr1:17886348-17886576		ARHGEF10L|55160
chr1	18725019	18725263	4.18	8.4	42
chr1	18925686	18925930	9.66	19.01	98			PAX7|5081
chr1	19229644	19229888	7.37	14.8	76	chr1:19229630-19229858	ALDH4A1|8659	ALDH4A1|8659
chr1	19717811	19718055	4.38	8.8	45	chr1:19717799-19718027
chr1	20301425	20301669	4.28	8.6	45	chr1:20301433-20301661	PLA2G2A|5320	PLA2G2A|5320
chr1	20802736	20802980	5.68	11.4	58	chr1:20802746-20802974	CAMK2N1|55450	CAMK2N1|55450
chr1	21563204	21563448	4.18	8.4	42	chr1:21563216-21563444		ECE1|1889
chr1	21569414	21569658	4.08	8.2	41	chr1:21569392-21569620		ECE1|1889
chr1	21578460	21578704	8.57	17.21	87	chr1:21578479-21578707		ECE1|1889
chr1	21594989	21595233	10.26	20.61	106	chr1:21595057-21595285		ECE1|1889
chr1	21837419	21837663	4.28	8.6	44		ALPL|249	ALPL|249
chr1	22283615	22283859	4.28	8.6	46			CELA3B|23436
chr1	22285253	22285497	5.98	12	60	chr1:22285256-22285484		CELA3B|23436
chr1	22369703	22369947	10.36	20.61	106	chr1:22369698-22369926	CDC42|998	CDC42|998
chr1	22623628	22623872	4.58	9.2	46	chr1:22623639-22623867
chr1	22760998	22761242	4.48	9	47			ZBTB40|9923
chr1	22799182	22799426	15.24	16.69	155	chr1:22799165-22799393		ZBTB40|9923
chr1	23000747	23000991	5.88	11.8	60	chr1:23000717-23000945		C1QB|713
chr1	23551619	23551863	5.48	11	56	chr1:23551653-23551881		HTR1D|3352
chr1	23778596	23778840	22.52	35.98	226	chr1:23778593-23778821		TCEA3|6920
chr1	23799963	23800207	5.48	11	55	chr1:23799945-23800173		ASAP3|55616
chr1	23858258	23858502	4.68	9.4	49		E2F2|1870	E2F2|1870
chr1	23866409	23866653	17.24	34.61	174	chr1:23866411-23866639	E2F2|1870	E2F2|1870
chr1	23883065	23883309	6.68	13.4	69	chr1:23883083-23883311	ID3|3399	ID3|3399
chr1	23888982	23889226	5.08	9.8	51		ID3|3399	ID3|3399
chr1	24054201	24054445	7.37	14.6	76	chr1:24054168-24054396		TCEB3|6924
chr1	24234782	24235026	4.08	8.2	42	chr1:24234779-24235007	CNR2|1269	CNR2|1269
chr1	24525882	24526126	4.98	10	53	chr1:24525893-24526121	LOC284632|284632	LOC284632|284632
chr1	24610326	24610570	5.88	11.8	60	chr1:24610372-24610600		GRHL3|57822
chr1	24648708	24648952	4.28	8.48	44		GRHL3|57822	GRHL3|57822
chr1	24885616	24885860	12.05	24.01	121	chr1:24885628-24885856	NCMAP|400746	NCMAP|400746
chr1	24913784	24914028	4.58	9.2	46	chr1:24913783-24914011		NCMAP|400746
chr1	24924352	24924596	4.18	8.4	43	chr1:24924386-24924614		NCMAP|400746
chr1	24959359	24959603	6.38	12.6	64	chr1:24959375-24959603	SRRM1|10250	SRRM1|10250
chr1	25019274	25019518	5.78	11.6	59	chr1:25019290-25019518		SRRM1|10250
chr1	25363739	25363983	6.28	12.6	64
chr1	25559622	25559866	7.17	14.4	73	chr1:25559722-25559950	SYF2|25949	SYF2|25949
chr1	25802746	25802990	5.98	12	60			TMEM57|55219
chr1	25827760	25828004	4.28	8.6	45			LDLRAP1|26119
chr1	26093244	26093488	15.94	32.01	161	chr1:26093237-26093465		SEPN1|57190
chr1	26101325	26101569	5.88	11.8	61	chr1:26101348-26101576		SEPN1|57190
chr1	26106775	26107019	6.97	14	71	chr1:26106807-26107035		SEPN1|57190
chr1	26441109	26441353	5.18	10.4	53		PDIK1L|149420	PDIK1L|149420
chr1	26448418	26448662	6.77	10.96	69	chr1:26448435-26448663		PDIK1L|149420
chr1	26827694	26827938	4.98	10	51	chr1:26827689-26827917		RPS6KA1|6195
chr1	27019494	27019738	12.55	25.21	127	chr1:27019541-27019769	ARID1A|8289	ARID1A|8289
chr1	27111448	27111692	6.68	8.86	70		PIGV|55650	PIGV|55650
chr1	27468259	27468503	14.15	13.37	143	chr1:27468255-27468483		SLC9A1|6548
chr1	27470012	27470256	12.95	11.79	132			SLC9A1|6548
chr1	28563118	28563362	5.48	11	56	chr1:28563129-28563357	ATPIF1|93974	ATPIF1|93974
chr1	29432471	29432715	4.78	9.6	50	chr1:29432468-29432696		TMEM200B|399474
chr1	31210638	31210882	4.08	8.2	43		MIR4420|100616164	MIR4420|100616164
chr1	31659502	31659746	4.78	9.6	50	chr1:31659499-31659727
chr1	31731583	31731827	6.38	12.8	65	chr1:31731577-31731805		NKAIN1|79570
chr1	31863634	31863878	5.28	10.4	55	chr1:31863647-31863875		FABP3|2170
chr1	31976681	31976925	15.64	27.12	158	chr1:31976708-31976936	LOC149086|149086	LOC149086|149086
chr1	32014659	32014903	7.17	14.4	74	chr1:32014662-32014890		TINAGL1|64129
chr1	32308485	32308729	7.27	13.78	74	chr1:32308503-32308731		SPOCD1|90853
chr1	32345738	32345982	5.68	10.96	59			PTP4A2|8073
chr1	32346463	32346707	6.77	13.6	70	chr1:32346491-32346719		PTP4A2|8073
chr1	32363122	32363366	4.88	9.8	50			PTP4A2|8073
chr1	32377740	32377984	5.68	7.49	58		PTP4A2|8073	PTP4A2|8073
chr1	32390546	32390790	5.08	10	52		PTP4A2|8073	PTP4A2|8073
chr1	32398021	32398265	12.05	11.03	122	chr1:32398084-32398312	PTP4A2|8073	PTP4A2|8073
chr1	33115959	33116203	7.57	14.8	76	chr1:33116021-33116249	ZBTB8OS|339487	ZBTB8OS|339487
chr1	33226904	33227148	4.08	6.98	42	chr1:33226849-33227077	KIAA1522|57648	KIAA1522|57648
chr1	33399672	33399916	6.87	13.8	70	chr1:33399669-33399897		RNF19B|127544
chr1	33474358	33474602	5.28	10.6	53	chr1:33474315-33474543		AK2|204
chr1	33709816	33710060	4.28	8.6	45	chr1:33709865-33710093		ZNF362|149076
chr1	33808396	33808640	5.18	10.4	54		PHC2|1912	PHC2|1912
chr1	35411883	35412127	4.88	9.6	50	chr1:35411872-35412100		LOC653160|653160
chr1	35751935	35752179	6.97	14	71	chr1:35751931-35752159		ZMYM4|9202
chr1	35971640	35971884	4.38	8.6	44	chr1:35971640-35971868
chr1	36103240	36103484	5.08	10.2	52	chr1:36103246-36103474	PSMB2|5690	PSMB2|5690
chr1	36315746	36315990	4.58	9.2	47			EIF2C1|26523
chr1	36732174	36732418	4.18	8.4	42			SH3D21|79729
chr1	36851621	36851865	17.93	35.61	182	chr1:36851628-36851856	STK40|83931	STK40|83931
chr1	37503254	37503498	10.86	13.96	110	chr1:37503314-37503542	GRIK3|2899	GRIK3|2899
chr1	37504451	37504695	5.08	5.58	53		GRIK3|2899	GRIK3|2899
chr1	37536960	37537204	7.17	14.4	73			GRIK3|2899
chr1	37585855	37586099	4.58	8	49			MIR4255|100422898
chr1	37950168	37950412	4.98	10	50	chr1:37950237-37950465		ZC3H12A|80149
chr1	39844166	39844410	6.77	13.6	70			KIAA0754|643314
chr1	40301613	40301857	4.08	8.2	42	chr1:40301681-40301909		BMP8B|656
chr1	40318559	40318803	6.87	9.53	72			TRIT1|54802
chr1	40446176	40446420	9.17	18.21	93	chr1:40446195-40446423		MFSD2A|84879
chr1	40490554	40490798	8.57	17.21	87			CAP1|10487
chr1	40496283	40496527	7.87	15.61	81	chr1:40496274-40496502	CAP1|10487	CAP1|10487
chr1	40604678	40604922	4.48	5.25	45			RLF|6018
chr1	40605972	40606216	15.74	27.06	158	chr1:40605968-40606196		RLF|6018
chr1	40772125	40772369	12.65	25.41	129	chr1:40772110-40772338		COL9A2|1298
chr1	40848913	40849157	7.97	16.01	80		SMAP2|64744	SMAP2|64744
chr1	40997222	40997466	5.48	11	58		ZNF684|127396	ZNF684|127396
chr1	41177331	41177575	6.58	9.92	68	chr1:41177362-41177590		LOC100130557|100130557
chr1	41365191	41365435	9.46	18.71	97	chr1:41365230-41365458		CITED4|163732
chr1	41705896	41706140	5.28	10.6	54	chr1:41705864-41706092	SCMH1|22955	SCMH1|22955
chr1	41813020	41813264	4.08	8.2	41	chr1:41813015-41813243
chr1	41819353	41819597	18.43	34.72	187	chr1:41819364-41819592
chr1	41826001	41826245	4.98	10	52
chr1	41908610	41908854	11.96	24.01	121	chr1:41908602-41908830		EDN2|1907
chr1	41915219	41915463	16.74	30.54	168	chr1:41915229-41915457		EDN2|1907
chr1	41951419	41951663	4.18	8.4	44	chr1:41951449-41951677	EDN2|1907	EDN2|1907
chr1	42327217	42327461	14.84	8.8	151	chr1:42327238-42327466
chr1	42328378	42328622	10.96	6.29	111	chr1:42328391-42328619
chr1	42334008	42334252	16.14	27.92	163	chr1:42333939-42334167
chr1	43586186	43586430	9.86	19.81	102	chr1:43586162-43586390		FAM183A|440585
chr1	43587000	43587244	5.98	10.52	60	chr1:43587049-43587277		FAM183A|440585
chr1	43672604	43672848	4.78	9.6	48	chr1:43672571-43672799		EBNA1BP2|10969
chr1	44236562	44236806	4.78	9.4	48	chr1:44236549-44236777
chr1	44309460	44309704	4.38	8.4	45
chr1	44324026	44324270	13.25	26.61	133	chr1:44324025-44324253
chr1	44889567	44889811	6.08	12.2	65			RNF220|55182
chr1	45196599	45196843	7.17	14.4	73	chr1:45196518-45196746	KIF2C|11004	KIF2C|11004
chr1	45285058	45285302	4.48	9	45	chr1:45285075-45285303		BTBD19|149478
chr1	45466948	45467192	6.87	13.8	70	chr1:45466961-45467189	HECTD3|79654	HECTD3|79654
chr1	45870822	45871066	4.48	8.8	45	chr1:45870833-45871061
chr1	45877293	45877537	4.78	6.39	49	chr1:45877288-45877516
chr1	45879058	45879302	9.17	15.14	95
chr1	45910577	45910821	4.68	9.4	49	chr1:45910592-45910820		TESK2|10420
chr1	46034211	46034455	6.38	12.8	65			NASP|4678
chr1	46647503	46647747	6.08	8.9	66	chr1:46647519-46647747	TSPAN1|10103	TSPAN1|10103
chr1	47223711	47223955	9.17	14.83	94	chr1:47223730-47223958		KIAA0494|9813
chr1	47846421	47846665	4.88	9.8	50			FOXE3|2301
chr1	47890060	47890304	5.38	10.8	54	chr1:47890103-47890331	FOXE3|2301	FOXE3|2301
chr1	47993797	47994041	5.18	10.4	54	chr1:47993814-47994042
chr1	49616356	49616600	6.38	11.72	67
chr1	49812626	49812870	4.28	8.4	44
chr1	51983578	51983822	5.28	10.6	55		EPS15|2060	EPS15|2060
chr1	52017608	52017852	5.58	11	58			EPS15|2060
chr1	52035484	52035728	12.75	14.4	130	chr1:52035496-52035724		OSBPL9|114883
chr1	52094887	52095131	9.56	19.21	101	chr1:52094920-52095148		OSBPL9|114883
chr1	52657322	52657566	4.48	9	45	chr1:52657314-52657542		ZFYVE9|9372
chr1	52761955	52762199	7.67	15.41	79	chr1:52761988-52762216
chr1	53333204	53333448	10.26	20.41	104	chr1:53333207-53333435		ZYG11A|440590
chr1	53573336	53573580	15.64	30.2	159	chr1:53573354-53573582		SLC1A7|6512
chr1	54136333	54136577	4.08	8.2	42	chr1:54136408-54136636
chr1	54264912	54265156	5.08	10.2	53	chr1:54264899-54265127		TMEM48|55706
chr1	54395140	54395384	6.97	12	70			HSPB11|51668
chr1	54396689	54396933	4.08	6.09	41			HSPB11|51668
chr1	54408825	54409069	5.88	11.19	59		HSPB11|51668	HSPB11|51668
chr1	55326635	55326879	4.18	8.4	42	chr1:55326700-55326928		DHCR24|1718
chr1	55350837	55351081	7.27	10.38	74	chr1:55350860-55351088	DHCR24|1718	DHCR24|1718
chr1	55352510	55352754	4.78	5.94	50	chr1:55352527-55352755	DHCR24|1718	DHCR24|1718
chr1	55354151	55354395	4.18	5.21	42		DHCR24|1718	DHCR24|1718
chr1	55711521	55711765	5.58	11	56	chr1:55711568-55711796		MIR4422|100616272
chr1	56882074	56882318	11.66	23.41	120	chr1:56882139-56882367
chr1	57035307	57035551	14.05	26.42	142	chr1:57035321-57035549	PPAP2B|8613	PPAP2B|8613
chr1	59042953	59043197	7.47	15.01	75	chr1:59042945-59043173	TACSTD2|4070	TACSTD2|4070
chr1	59086753	59086997	5.98	10.34	62	chr1:59086754-59086982		TACSTD2|4070
chr1	59117749	59117993	4.58	9.2	48	chr1:59117751-59117979		MYSM1|114803
chr1	59274948	59275192	9.07	18.21	91			LOC100131060|100131060
chr1	59280830	59281074	9.86	15.36	99	chr1:59280834-59281062		LOC100131060|100131060
chr1	59324105	59324349	7.27	14.6	75
chr1	59389894	59390138	4.28	8.4	45	chr1:59389816-59390044
chr1	59509392	59509636	4.48	9	46	chr1:59509426-59509654
chr1	60297194	60297438	8.27	16.61	85	chr1:60297210-60297438		HOOK1|51361
chr1	60556449	60556693	4.18	8.2	43			C1orf87|127795
chr1	61556510	61556754	4.68	4.56	49		NFIA|4774	NFIA|4774
chr1	61588067	61588311	5.68	11.4	59			NFIA|4774
chr1	61597748	61597992	5.58	9.18	57			NFIA|4774
chr1	61605155	61605399	4.38	4.77	44	chr1:61605139-61605367
chr1	61607369	61607613	4.48	4.63	45
chr1	61692631	61692875	12.35	13.31	125	chr1:61692639-61692867
chr1	61693573	61693817	4.58	4.06	48
chr1	61785447	61785691	4.88	4.83	52
chr1	61787747	61787991	6.68	6.93	68	chr1:61787791-61788019
chr1	62108539	62108783	31.68	20.42	321	chr1:62108541-62108769		MGC34796|414927
chr1	62110026	62110270	11.46	5.52	117		MGC34796|414927	MGC34796|414927
chr1	62209939	62210183	7.27	9.78	73	chr1:62209928-62210156	INADL|10207	INADL|10207
chr1	63249558	63249802	18.23	36.61	184	chr1:63249589-63249817	ATG4C|84938	ATG4C|84938
chr1	64809263	64809507	6.08	12.2	61	chr1:64809279-64809507
chr1	65448966	65449210	7.27	11.54	75	chr1:65448955-65449183		JAK1|3716
chr1	65462633	65462877	9.96	15.8	102			JAK1|3716
chr1	65491864	65492108	5.38	9.43	57			MIR3671|100500854
chr1	65494302	65494546	4.18	6.33	44			MIR3671|100500854
chr1	65510125	65510369	15.84	19.3	160	chr1:65510125-65510353		MIR3671|100500854
chr1	65539609	65539853	7.27	14.6	73			MIR101-1|406893
chr1	65636312	65636556	6.28	12.6	64	chr1:65636317-65636545		AK4|205
chr1	65643235	65643479	6.28	12.6	63	chr1:65643222-65643450		AK4|205
chr1	65879520	65879764	5.38	9.91	55		LEPROT|54741	LEPROT|54741
chr1	65992900	65993144	4.38	8.8	45	chr1:65992898-65993126	LEPR|3953	LEPR|3953
chr1	66917887	66918131	7.37	14.4	76	chr1:66917904-66918132
chr1	67404630	67404874	4.48	9	46		MIER1|57708	MIER1|57708
chr1	67518812	67519056	7.57	15.21	78	chr1:67518810-67519038	SLC35D1|23169	SLC35D1|23169
chr1	67842080	67842324	14.15	28.41	144	chr1:67842096-67842324
chr1	68112541	68112785	5.58	10.62	56	chr1:68112521-68112749		GADD45A|1647
chr1	68987094	68987338	4.18	8.04	44			DEPDC1|55635
chr1	71183865	71184109	11.36	13.8	116
chr1	71224108	71224352	5.28	10.6	55
chr1	71340507	71340751	7.07	12.45	74
chr1	71381112	71381356	12.05	17.58	124
chr1	73088968	73089212	6.87	13.8	72
chr1	78297867	78298111	6.28	12.4	64	chr1:78297903-78298131
chr1	79142143	79142387	8.17	16.21	83	chr1:79142138-79142366		IFI44|10561
chr1	79616733	79616977	4.88	9.6	49	chr1:79616733-79616961
chr1	79756850	79757094	10.86	10.62	110	chr1:79756642-79756870
chr1	79827020	79827264	7.17	12.1	73
chr1	79839180	79839424	6.08	12.2	62
chr1	79962974	79963218	5.78	11.6	58	chr1:79962991-79963219
chr1	79983171	79983415	5.88	11.8	59
chr1	80112560	80112804	7.87	15.81	79	chr1:80112754-80112982
chr1	80858162	80858406	12.15	24.41	124	chr1:80858167-80858395
chr1	80927062	80927306	4.28	8.6	46
chr1	81312696	81312940	7.37	14.04	75
chr1	81472757	81473001	5.68	4.82	58
chr1	81473347	81473591	9.46	8.88	95
chr1	81473960	81474204	7.87	7.22	82	chr1:81474074-81474302
chr1	81563560	81563804	11.56	22.75	117	chr1:81563583-81563811
chr1	81632844	81633088	4.58	9.2	46	chr1:81632822-81633050
chr1	81697058	81697302	5.28	10.6	55
chr1	81897688	81897932	5.98	11.8	61	chr1:81897680-81897908
chr1	83518595	83518839	4.58	9.11	48	chr1:83518605-83518833
chr1	84213599	84213843	5.18	10.2	52
chr1	84849890	84850134	4.78	9.6	50	chr1:84849905-84850133		UOX|391051
chr1	85612698	85612942	5.28	10.6	56	chr1:85612676-85612904		MIR4423|100616481
chr1	85893059	85893303	8.77	17.41	88	chr1:85893077-85893305		DDAH1|23576
chr1	86010476	86010720	11.46	19.82	118	chr1:86010481-86010709		DDAH1|23576
chr1	86312213	86312457	4.58	7.57	47	chr1:86312249-86312477
chr1	87939066	87939310	7.67	15.21	78	chr1:87939084-87939312
chr1	88150283	88150527	4.08	8.2	41
chr1	89439310	89439554	5.48	11	56	chr1:89439339-89439567		CCBL2|56267,RBMXL1|494115
chr1	90158132	90158376	5.98	12	61
chr1	90355966	90356210	5.28	10.6	54	chr1:90355973-90356201
chr1	90598621	90598865	5.58	11.2	57
chr1	91187122	91187366	5.48	10.8	57		BARHL2|343472	BARHL2|343472
chr1	92202503	92202747	7.47	13.89	75
chr1	92213098	92213342	13.35	10.46	137
chr1	92215372	92215616	7.97	5.84	81	chr1:92215376-92215604
chr1	92234488	92234732	8.27	12.38	84
chr1	92243138	92243382	7.47	10.82	76
chr1	92260576	92260820	4.58	7.27	47
chr1	92424627	92424871	7.47	15.01	82	chr1:92424634-92424862	BRDT|676	BRDT|676
chr1	92970921	92971165	4.68	9.4	48			GFI1|2672
chr1	93088780	93089024	5.98	12	61
chr1	93865402	93865646	6.68	13.4	68	chr1:93865438-93865666		FNBP1L|54874
chr1	94063387	94063631	4.48	4.73	46		LOC100129046|100129046	LOC100129046|100129046
chr1	94065144	94065388	8.17	9.8	83		LOC100129046|100129046	LOC100129046|100129046
chr1	94094781	94095025	5.28	6.94	55			BCAR3|8412
chr1	94097270	94097514	5.88	8.25	60	chr1:94097289-94097517		BCAR3|8412
chr1	94103925	94104169	13.05	26.21	132	chr1:94103917-94104145		BCAR3|8412
chr1	94232227	94232471	4.08	8.2	41	chr1:94232212-94232440
chr1	94244422	94244666	10.76	13.36	109	chr1:94244445-94244673
chr1	94270026	94270270	5.08	7.96	52			MIR760|100126348
chr1	94502366	94502610	6.18	12.4	63	chr1:94502355-94502583
chr1	94511105	94511349	7.07	14.2	71	chr1:94511125-94511353
chr1	94583772	94584016	13.15	21.72	135	chr1:94583750-94583978	ABCA4|24	ABCA4|24
chr1	94787458	94787702	4.58	6.21	48	chr1:94787464-94787692
chr1	94798853	94799097	4.68	9.36	48
chr1	95459556	95459800	10.56	18.35	106	chr1:95459582-95459810
chr1	95468165	95468409	9.36	18.71	96
chr1	97639969	97640213	5.98	11.8	60	chr1:97639976-97640204
chr1	97658448	97658692	9.46	19.01	99	chr1:97658433-97658661
chr1	100254570	100254814	4.88	9.8	50	chr1:100254567-100254795		FRRS1|391059
chr1	100431173	100431417	4.68	9.4	48	chr1:100431170-100431398	SLC35A3|23443	SLC35A3|23443
chr1	100951634	100951878	4.58	9.2	46	chr1:100951453-100951681
chr1	101469749	101469993	4.98	10	52			DPH5|51611
chr1	102263471	102263715	4.48	9	45	chr1:102263436-102263664
chr1	103406857	103407101	6.87	13.21	69	chr1:103406911-103407139
chr1	103628035	103628279	4.98	10	51
chr1	105741889	105742133	9.07	18.21	96
chr1	108136600	108136844	4.95	7.87	52	chr1:108136589-108136817
chr1	108169186	108169430	9.07	13.57	94	chr1:108169226-108169454
chr1	108186438	108186682	13.25	17.82	137	chr1:108186464-108186692		VAV3|10451
chr1	108230427	108230671	4.28	4.7	43		VAV3|10451	VAV3|10451
chr1	108245613	108245857	11.36	22.27	116	chr1:108245612-108245840		VAV3|10451
chr1	108281209	108281453	8.47	14.34	87
chr1	108309972	108310216	12.35	18.56	125
chr1	109234323	109234567	7.47	14.64	78	chr1:109234325-109234553	PRPF38B|55119	PRPF38B|55119
chr1	109373162	109373406	9.17	18.41	96	chr1:109373168-109373396		AKNAD1|254268
chr1	109420108	109420352	4.68	7.17	49		GPSM2|29899	GPSM2|29899
chr1	109496063	109496307	8.27	16.61	83	chr1:109496106-109496334	CLCC1|23155	CLCC1|23155
chr1	109609015	109609259	5.78	11.6	59	chr1:109609008-109609236	TAF13|6884	TAF13|6884
chr1	109704901	109705145	4.28	8.6	44	chr1:109704942-109705170		KIAA1324|57535
chr1	110261212	110261456	5.28	10.6	55	chr1:110261230-110261458	GSTM5|2949	GSTM5|2949
chr1	110348226	110348470	7.17	14.4	73			EPS8L3|79574
chr1	110490672	110490916	4.08	8.2	41			AHCYL1|10768
chr1	110503279	110503523	5.48	8.46	56	chr1:110503248-110503476		AHCYL1|10768
chr1	110748451	110748695	4.78	9.6	49		KCNC4|3749	KCNC4|3749
chr1	110757145	110757389	5.58	11.2	58	chr1:110757132-110757360	KCNC4|3749	KCNC4|3749
chr1	110879394	110879638	4.48	6.76	48	chr1:110879200-110879428	LOC440600|440600	LOC440600|440600
chr1	111289275	111289519	6.38	12.8	67
chr1	111588211	111588455	5.78	11.1	58
chr1	111597289	111597533	4.68	9.2	51
chr1	112119250	112119494	4.28	8.6	44	chr1:112119264-112119492		ADORA3|140
chr1	113005026	113005270	5.58	11.2	57	chr1:113005027-113005255	MIR4256|100422976	MIR4256|100422976
chr1	113241648	113241892	7.17	14.4	73	chr1:113241642-113241870	RHOC|389	RHOC|389
chr1	113496732	113496976	4.58	9.2	47		SLC16A1|6566	SLC16A1|6566
chr1	113615217	113615461	8.37	16.61	87	chr1:113615245-113615473	LRIG2|9860	LRIG2|9860
chr1	113749470	113749714	4.28	8.4	43		LOC643441|643441	LOC643441|643441
chr1	114759193	114759437	5.78	11.6	58	chr1:114759232-114759460
chr1	114853378	114853622	4.28	8.4	43	chr1:114853331-114853559
chr1	115427864	115428108	4.98	10	50	chr1:115427859-115428087		SYCP1|6847
chr1	116253975	116254219	5.98	9.75	63	chr1:116253958-116254186
chr1	116255900	116256144	5.28	6.79	54	chr1:116255916-116256144
chr1	116260682	116260926	5.48	8.94	57
chr1	116558104	116558348	6.87	13.8	69	chr1:116558131-116558359		SLC22A15|55356
chr1	116996233	116996477	4.38	8.55	44	chr1:116996262-116996490		ATP1A1OS|84852
chr1	117208757	117209001	4.18	8.4	44	chr1:117208762-117208990	IGSF3|3321	IGSF3|3321
chr1	117209464	117209708	4.18	8.4	45	chr1:117209456-117209684	IGSF3|3321	IGSF3|3321
chr1	117217503	117217747	4.38	8.8	45	chr1:117217469-117217697	MIR320B1|100302117	MIR320B1|100302117
chr1	117248873	117249117	4.58	9	46	chr1:117248865-117249093		MIR320B1|100302117
chr1	117420582	117420826	10.36	8.06	105	chr1:117420638-117420866		PTGFRN|5738
chr1	117421718	117421962	17.73	16.18	179			PTGFRN|5738
chr1	117422462	117422706	8.17	6.16	86			PTGFRN|5738
chr1	117476448	117476692	4.48	8.8	45	chr1:117476414-117476642		PTGFRN|5738
chr1	117558443	117558687	4.08	8.2	42			CD101|9398
chr1	117601154	117601398	4.88	9.8	50		TTF2|8458	TTF2|8458
chr1	117753652	117753896	4.18	8.2	42	chr1:117753613-117753841	VTCN1|79679	VTCN1|79679
chr1	117811602	117811846	30.49	39.69	306	chr1:117811590-117811818
chr1	118104518	118104762	4.48	9	47			FAM46C|54855
chr1	118147704	118147948	5.08	10	52	chr1:118147711-118147939	FAM46C|54855	FAM46C|54855
chr1	118170449	118170693	6.58	9.42	68	chr1:118170431-118170659		FAM46C|54855
chr1	118175164	118175408	4.08	6.35	43			FAM46C|54855
chr1	118624000	118624244	12.95	23.74	131	chr1:118624016-118624244
chr1	118643576	118643820	4.88	9.29	49
chr1	118659666	118659910	4.18	5.1	44
chr1	118677255	118677499	4.28	8.6	43
chr1	120322598	120322842	6.87	13.8	69	chr1:120322617-120322845		HMGCS2|3158
chr1	120333352	120333596	6.18	12.2	62			REG4|83998
chr1	121280820	121281064	5.78	11.6	61			EMBP1|647121
chr1	144007818	144008062	4.1	4.97	56	chr1:144007869-144008097
chr1	144932675	144932919	11.86	7	122	chr1:144932653-144932881	PDE4DIP|9659	PDE4DIP|9659
chr1	145030043	145030287	15.94	17.85	346	chr1:145030066-145030294	PDE4DIP|9659	PDE4DIP|9659
chr1	145399032	145399276	22.81	27.22	238	chr1:145399055-145399283		HFE2|148738
chr1	145421781	145422025	8.21	21.81	112	chr1:145421748-145421976	HFE2|148738	HFE2|148738
chr1	145437520	145437764	4.88	6.94	52		TXNIP|10628	TXNIP|10628
chr1	145507500	145507744	6.18	12.2	62	chr1:145507517-145507745	RBM8A|9939	RBM8A|9939
chr1	145543691	145543935	8.25	12.57	105	chr1:145543693-145543921	ANKRD35|148741	ANKRD35|148741
chr1	145589742	145589986	5.34	9.31	66		NUDT17|200035	NUDT17|200035
chr1	145608718	145608962	4.85	9.66	50	chr1:145608759-145608987	POLR3C|10623	POLR3C|10623
chr1	145669246	145669490	4.68	9.4	47	chr1:145669223-145669451		CD160|11126
chr1	145703837	145704081	4.68	9.4	47			CD160|11126
chr1	145723534	145723778	10.9	9.2	147	chr1:145723532-145723760	PDZK1|5174	PDZK1|5174
chr1	145726655	145726899	17.02	12.65	196	chr1:145726661-145726889	PDZK1|5174	PDZK1|5174
chr1	145744024	145744268	6.68	13.4	67	chr1:145744042-145744270		PDZK1|5174
chr1	146642621	146642865	5.48	7.04	56	chr1:146642576-146642804	PRKAB2|5565	PRKAB2|5565
chr1	146687116	146687360	5.18	8.06	52	chr1:146687154-146687382	FMO5|2330	FMO5|2330
chr1	146713741	146713985	4.68	7.09	48	chr1:146713809-146714037	CHD1L|9557	CHD1L|9557
chr1	147084224	147084468	5.28	8.09	55	chr1:147084234-147084462
chr1	147142328	147142572	7.37	10.24	73	chr1:147142380-147142608	ACP6|51205	ACP6|51205
chr1	147189113	147189357	5.28	8.41	54	chr1:147189106-147189334		GJA5|2702
chr1	147194018	147194262	4.58	6.89	47	chr1:147193969-147194197		GJA5|2702
chr1	147735702	147735946	5.18	10.4	55
chr1	147806683	147806927	17.04	34.21	171	chr1:147806683-147806911	MIR5087|100847044	MIR5087|100847044
chr1	149223724	149223968	7.57	15.21	81	chr1:149223675-149223903
chr1	149909228	149909472	4.68	6.8	49	chr1:149909280-149909508	MTMR11|10903	MTMR11|10903
chr1	150114320	150114564	4.88	9.03	51		PLEKHO1|51177	PLEKHO1|51177
chr1	150207994	150208238	4.03	9.69	55	chr1:150208034-150208262	ANP32E|81611	ANP32E|81611
chr1	150228379	150228623	18.03	25.56	184	chr1:150228367-150228595	CA14|23632	CA14|23632
chr1	150335887	150336131	6.19	11.42	84	chr1:150335908-150336136	RPRD2|23248	RPRD2|23248
chr1	150395362	150395606	4.28	8.6	48	chr1:150395370-150395598
chr1	150459654	150459898	4.28	8.6	44	chr1:150459670-150459898	TARS2|80222	TARS2|80222
chr1	150548819	150549063	5.18	5.98	53		MCL1|4170	MCL1|4170
chr1	150954256	150954500	11.88	21.53	151	chr1:150954262-150954490	ANXA9|8416	ANXA9|8416
chr1	150978716	150978960	4.46	5.36	47		FAM63A|55793	FAM63A|55793
chr1	151168849	151169093	11.66	19.25	120	chr1:151168829-151169057	PIP5K1A|8394	PIP5K1A|8394
chr1	151322509	151322753	5.38	10.49	54		RFX5|5993	RFX5|5993
chr1	151474630	151474874	5.98	11.8	63	chr1:151474590-151474818	CGN|57530	CGN|57530
chr1	151488296	151488540	5.38	6.8	54		CGN|57530	CGN|57530
chr1	151515128	151515372	4.75	5.39	50	chr1:151515136-151515364	TUFT1|7286	TUFT1|7286
chr1	151518529	151518773	6.58	6	67		MIR554|693139	MIR554|693139
chr1	151521306	151521550	12.15	15.01	125	chr1:151521328-151521556	MIR554|693139	MIR554|693139
chr1	151554421	151554665	8.57	13.02	88	chr1:151554455-151554683		SNX27|81609
chr1	151696260	151696504	6.97	10.86	71	chr1:151696309-151696537	RIIAD1|284485	RIIAD1|284485
chr1	151712479	151712723	17.17	23.97	177	chr1:151712483-151712711		RIIAD1|284485
chr1	151763261	151763505	5.08	7.38	52		TDRKH|11022	TDRKH|11022
chr1	151775691	151775935	4.78	7.93	50		LINGO4|339398	LINGO4|339398
chr1	151805325	151805569	8.27	9.08	84	chr1:151805313-151805541	RORC|6097	RORC|6097
chr1	151843808	151844052	8.54	17.43	89	chr1:151843875-151844103		THEM5|284486
chr1	151881621	151881865	4.08	7.74	42	chr1:151881620-151881848	THEM4|117145	THEM4|117145
chr1	151895942	151896186	4.41	6.32	53	chr1:151896017-151896245		THEM4|117145
chr1	151897288	151897532	6.48	8.54	67	chr1:151897291-151897519		THEM4|117145
chr1	151950791	151951035	5.48	6.22	55	chr1:151950824-151951052		S100A10|6281
chr1	151966591	151966835	4.88	4.4	49	chr1:151966674-151966902	S100A10|6281	S100A10|6281
chr1	151996721	151996965	6.58	9.16	69	chr1:151996713-151996941		S100A11|6282
chr1	152007591	152007835	25.42	21.52	266	chr1:152007616-152007844	S100A11|6282	S100A11|6282
chr1	152020786	152021030	6.87	6.43	72	chr1:152020795-152021023		S100A11|6282
chr1	152114458	152114702	10.56	21.21	107	chr1:152114488-152114716		RPTN|126638
chr1	152365415	152365659	6.68	10.93	68	chr1:152365434-152365662		CRNN|49860
chr1	152486381	152486625	4.18	6.22	43		CRCT1|54544	CRCT1|54544
chr1	152739413	152739657	13.05	18.9	132		KPRP|448834	KPRP|448834
chr1	153336704	153336948	6.09	11.14	70	chr1:153336670-153336898	S100A9|6280	S100A9|6280
chr1	153582023	153582267	5.38	5.7	54		S100A16|140576	S100A16|140576
chr1	153583039	153583283	5.08	5.19	53	chr1:153583021-153583249	S100A16|140576	S100A16|140576
chr1	153643579	153643823	5.28	9.59	54	chr1:153643716-153643944	ILF2|3608	ILF2|3608
chr1	153680503	153680747	12.95	26.01	131	chr1:153680525-153680753		INTS3|65123
chr1	153949418	153949662	5.18	8.79	55		JTB|10899	JTB|10899
chr1	154103881	154104125	5.28	10.4	54	chr1:154103880-154104108		NUP210L|91181
chr1	154152668	154152912	9.86	10.32	99	chr1:154152657-154152885	TPM3|7170	TPM3|7170
chr1	154158650	154158894	7.47	6.3	76	chr1:154158716-154158944	TPM3|7170	TPM3|7170
chr1	154326072	154326316	10.36	19.08	105	chr1:154326048-154326276		ATP8B2|57198
chr1	154381600	154381844	4.38	8.46	46		IL6R|3570	IL6R|3570
chr1	154499939	154500183	5.08	10.2	52			TDRD10|126668
chr1	154512076	154512320	6.38	12.8	66			UBE2Q1|55585
chr1	154599710	154599954	10.96	14.81	111	chr1:154599729-154599957	ADAR|103	ADAR|103
chr1	154622393	154622637	4.18	8.4	42			ADAR|103
chr1	154946127	154946371	4.88	5.02	51	chr1:154946106-154946334	SHC1|6464	SHC1|6464
chr1	154971718	154971962	8.57	12.01	86		ZBTB7B|51043	ZBTB7B|51043
chr1	155036714	155036958	4.78	9.6	49		LOC100505666|100505666	LOC100505666|100505666
chr1	155049922	155050166	5.38	4.84	55	chr1:155049915-155050143	EFNA3|1944	EFNA3|1944
chr1	155050945	155051189	17.43	20.69	175	chr1:155050941-155051169	EFNA3|1944	EFNA3|1944
chr1	155090230	155090474	6.58	13.2	66	chr1:155090230-155090458	EFNA1|1942	EFNA1|1942
chr1	155194529	155194773	5.98	12	60	chr1:155194499-155194727	GBAP1|2630	GBAP1|2630
chr1	155278466	155278710	5.2	11.4	59		FDPS|2224	FDPS|2224
chr1	155507517	155507761	4.38	5.92	48	chr1:155507535-155507763		ASH1L-AS1|645676
chr1	155508655	155508899	4.88	7.09	54	chr1:155508675-155508903		ASH1L-AS1|645676
chr1	155618454	155618698	7.67	10.12	78	chr1:155618449-155618677		YY1AP1|55249
chr1	155621265	155621509	6.03	11.1	95			YY1AP1|55249
chr1	155660417	155660661	10.26	20.41	103	chr1:155660436-155660664	DAP3|7818	DAP3|7818
chr1	155854519	155854763	4.98	10	50			SYT11|23208
chr1	155973616	155973860	8.67	12.37	88			SSR2|6746
chr1	156093123	156093367	4.28	6.27	44		LMNA|4000	LMNA|4000
chr1	156122991	156123235	6.38	12.8	65		SEMA4A|64218	SEMA4A|64218
chr1	156338112	156338356	4.58	9.2	48	chr1:156338124-156338352	RHBG|57127	RHBG|57127
chr1	156349355	156349599	8.17	16.41	84	chr1:156349379-156349607		RHBG|57127
chr1	156441535	156441779	5.88	11.6	60	chr1:156441509-156441737		MEF2D|4209
chr1	156586318	156586562	12.55	20.15	129	chr1:156586331-156586559	HAPLN2|60484	HAPLN2|60484
chr1	156609091	156609335	4.98	10	51		BCAN|63827	BCAN|63827
chr1	156662444	156662688	17.39	17.8	233	chr1:156662444-156662672		CRABP2|1382
chr1	156664000	156664244	9.86	5.71	100			CRABP2|1382
chr1	156678275	156678519	4.38	5.44	45		CRABP2|1382	CRABP2|1382
chr1	156717811	156718055	4.08	6.53	43		HDGF|3068	HDGF|3068
chr1	156736861	156737105	12.15	16.81	122	chr1:156736890-156737118	PRCC|5546	PRCC|5546
chr1	156767109	156767353	11.96	19.34	122	chr1:156767107-156767335		NTRK1|4914
chr1	157014819	157015063	8.67	13.69	88	chr1:157014881-157015109	ARHGEF11|9826	ARHGEF11|9826
chr1	157101932	157102176	5.78	6.11	58	chr1:157101972-157102200	CYCSP52|360155	CYCSP52|360155
chr1	157102500	157102744	6.87	7.03	70	chr1:157102519-157102747	CYCSP52|360155	CYCSP52|360155
chr1	157998633	157998877	5.08	9.27	53			KIRREL|55243
chr1	158001930	158002174	4.58	7.04	48			KIRREL|55243
chr1	158788396	158788640	6.87	12.05	69			MNDA|4332
chr1	159870898	159871142	10.06	13.77	102	chr1:159870884-159871112	CCDC19|25790	CCDC19|25790
chr1	159886118	159886362	14.55	20.6	151	chr1:159886129-159886357	TAGLN2|8407	TAGLN2|8407
chr1	160001832	160002076	4.68	6.64	48		PIGM|93183	PIGM|93183
chr1	160055413	160055657	5.28	10.6	55		KCNJ9|3765	KCNJ9|3765
chr1	160408188	160408432	8.03	18.21	92			VANGL2|57216
chr1	160473077	160473321	4.88	9.6	49			SLAMF6|114836
chr1	160921201	160921445	15.74	31.41	162	chr1:160921199-160921427	ITLN2|142683	ITLN2|142683
chr1	161002360	161002604	5.14	10.6	54		TSTD1|100131187	TSTD1|100131187
chr1	161014721	161014965	4.88	6.94	50		USF1|7391	USF1|7391
chr1	161015713	161015957	5.08	7.72	51		USF1|7391	USF1|7391
chr1	161123538	161123782	4.08	7.77	41		UFC1|51506	UFC1|51506
chr1	161367887	161368131	4.18	5.15	42			C1orf192|257177
chr1	161369207	161369451	4.48	5.74	45			C1orf192|257177
chr1	161693657	161693901	4.28	8.4	44		FCRLB|127943	FCRLB|127943
chr1	161736002	161736246	14.94	28.71	150	chr1:161736006-161736234	ATF6|22926	ATF6|22926
chr1	162041323	162041567	4.28	5.87	43		NOS1AP|9722	NOS1AP|9722
chr1	162111962	162112206	8.47	9.9	86	chr1:162111951-162112179		MIR4654|100616386
chr1	162114374	162114618	5.38	5.48	55			MIR4654|100616386
chr1	162122242	162122486	5.18	8.59	54	chr1:162122197-162122425	MIR4654|100616386	MIR4654|100616386
chr1	162129351	162129595	11.96	11.58	120	chr1:162129348-162129576	MIR4654|100616386	MIR4654|100616386
chr1	162538682	162538926	4.48	7.37	45		UAP1|6675	UAP1|6675
chr1	162668835	162669079	7.47	7.9	75
chr1	162816706	162816950	5.08	6.37	51	chr1:162816744-162816972		C1orf110|339512
chr1	162818439	162818683	5.68	6.84	58			C1orf110|339512
chr1	162843879	162844123	14.35	19.77	146	chr1:162843856-162844084	C1orf110|339512	C1orf110|339512
chr1	163505697	163505941	6.17	12.01	71	chr1:163505678-163505906
chr1	164442135	164442379	7.28	13.27	76
chr1	164453298	164453542	4.68	7.31	49
chr1	164529327	164529571	9.46	8.42	97		PBX1|5087	PBX1|5087
chr1	164532299	164532543	5.18	4.02	52		PBX1|5087	PBX1|5087
chr1	164551127	164551371	9.7	19.19	164			PBX1|5087
chr1	164559920	164560164	12.35	11.28	128	chr1:164559966-164560194		PBX1|5087
chr1	164568004	164568248	9.46	7.13	96	chr1:164567971-164568199		PBX1|5087
chr1	165132197	165132441	12.75	15.93	131	chr1:165132195-165132423
chr1	165580218	165580462	10.26	20.41	103	chr1:165580226-165580454		MGST3|4259
chr1	165742630	165742874	6.08	8.07	61		TMCO1|54499	TMCO1|54499
chr1	165816723	165816967	4.58	9.2	47			UCK2|7371
chr1	167180481	167180725	5.78	9.5	59		POU2F1|5451	POU2F1|5451
chr1	167218307	167218551	8.27	11.66	83	chr1:167218299-167218527		POU2F1|5451
chr1	167312170	167312414	4.98	8.69	51			POU2F1|5451
chr1	167424816	167425060	4.68	9.4	47
chr1	167523060	167523304	8.17	13.27	84		CREG1|8804	CREG1|8804
chr1	167597345	167597589	6.28	12.6	64	chr1:167597351-167597579	RCSD1|92241	RCSD1|92241
chr1	167896235	167896479	4.28	5.44	45		MPC2|25874	MPC2|25874
chr1	167911752	167911996	4.48	7.59	47		MPC2|25874	MPC2|25874
chr1	168067898	168068142	5.88	11.8	60	chr1:168067925-168068153		GPR161|23432
chr1	168148420	168148664	4.18	6.66	44		TIPRL|261726	TIPRL|261726
chr1	168366209	168366453	4.08	8.2	42	chr1:168366231-168366459		MIR557|693142
chr1	168600964	168601208	17.73	17.36	179	chr1:168600916-168601144
chr1	168609042	168609286	4.08	4.7	43
chr1	168773343	168773587	4.78	7.77	49			LINC00626|79100
chr1	168939718	168939962	5.82	7.86	61
chr1	169000917	169001161	6.38	10.84	67	chr1:169000929-169001157
chr1	169076293	169076537	4.78	5.06	48		ATP1B1|481	ATP1B1|481
chr1	169078627	169078871	5.17	7.43	64	chr1:169078604-169078832	ATP1B1|481	ATP1B1|481
chr1	169093781	169094025	4.08	8	41	chr1:169093797-169094025		ATP1B1|481
chr1	169281560	169281804	7.97	9.59	85	chr1:169281532-169281760
chr1	169484675	169484919	4.98	7.54	53			SLC19A2|10560
chr1	169498647	169498891	17.83	25.1	182	chr1:169498662-169498890		SLC19A2|10560
chr1	169692038	169692282	6.53	14.6	74	chr1:169691985-169692213		SELE|6401
chr1	169710380	169710624	5.18	9.41	54	chr1:169710360-169710588	SELE|6401	SELE|6401
chr1	169748480	169748724	6.28	9.72	66	chr1:169748489-169748717		METTL18|92342
chr1	169780834	169781078	5.68	10.04	59			C1orf112|55732
chr1	171457782	171458026	6.95	10.73	90	chr1:171457791-171458019	PRRC2C|23215	PRRC2C|23215
chr1	171711808	171712052	10.56	14.55	107	chr1:171711806-171712034	VAMP4|8674	VAMP4|8674
chr1	171750304	171750548	9.76	13.7	98	chr1:171750329-171750557	METTL13|51603	METTL13|51603
chr1	172281828	172282072	4.56	9.4	50
chr1	172328183	172328427	9.27	7.68	94	chr1:172328137-172328365
chr1	172329800	172330044	12.51	11.59	132
chr1	172499221	172499465	5.53	7.47	59	chr1:172499203-172499431	SUCO|51430	SUCO|51430
chr1	172600344	172600588	4.18	7.33	45			FASLG|356
chr1	172644094	172644338	6.08	11.19	62			FASLG|356
chr1	172715836	172716080	5.43	9.82	55	chr1:172715809-172716037
chr1	173421268	173421512	4.38	8.8	45			LOC100506023|100506023
chr1	173793487	173793731	5.78	6.85	59	chr1:173793544-173793772	CENPL|91687	CENPL|91687
chr1	173838101	173838345	6.58	5.91	68		ZBTB37|84614	ZBTB37|84614
chr1	174040757	174041001	4.58	7.83	47
chr1	174967682	174967926	11.56	17.17	119	chr1:174967679-174967907	CACYBP|27101	CACYBP|27101
chr1	175121416	175121660	6.48	8.32	66			KIAA0040|9674
chr1	175124139	175124383	9.07	12.85	91	chr1:175124151-175124379		KIAA0040|9674
chr1	175147760	175148004	8.07	10.55	81	chr1:175147778-175148006		KIAA0040|9674
chr1	175615602	175615846	4.68	9.4	48	chr1:175615619-175615847
chr1	176020647	176020891	5.28	8.41	54	chr1:176020734-176020962
chr1	178002756	178003000	4.66	6.75	48		LOC730102|730102	LOC730102|730102
chr1	178064501	178064745	5.18	8.35	53	chr1:178064542-178064770	RASAL2-AS1|100302401	RASAL2-AS1|100302401
chr1	178306489	178306733	4.78	4.94	49		RASAL2|9462	RASAL2|9462
chr1	178309658	178309902	4.93	6.17	68		RASAL2|9462	RASAL2|9462
chr1	178345703	178345947	7.87	8.91	79			RASAL2|9462
chr1	178625011	178625255	10.96	21.58	114	chr1:178624973-178625201		MIR4424|100616328
chr1	178664482	178664726	7.47	12.29	81			MIR4424|100616328
chr1	178986178	178986422	4.68	9.4	47	chr1:178986218-178986446	FAM20B|9917	FAM20B|9917
chr1	178995829	178996073	6.87	10.06	70	chr1:178995832-178996060	FAM20B|9917	FAM20B|9917
chr1	179008187	179008431	4.38	8.8	46	chr1:179008182-179008410		FAM20B|9917
chr1	179261803	179262047	4.28	6.49	44		SOAT1|6646	SOAT1|6646
chr1	179349551	179349795	7.67	13.57	77			AXDND1|126859
chr1	179362894	179363138	5.98	12	63			AXDND1|126859
chr1	179700449	179700693	4.78	9.02	50			FAM163A|148753
chr1	179835869	179836113	11.26	15.46	114	chr1:179835883-179836111		TOR1AIP2|163590
chr1	180067829	180068073	4.06	7.53	47
chr1	180084102	180084346	4.18	6.83	43			QSOX1|5768
chr1	180126803	180127047	7.57	12.34	77	chr1:180126825-180127053	QSOX1|5768	QSOX1|5768
chr1	180524614	180524858	6.77	11.12	70	chr1:180524632-180524860
chr1	180833957	180834201	4.18	8.28	43			KIAA1614|57710
chr1	180980305	180980549	4.08	5.83	42			STX6|10228
chr1	181003535	181003779	4.78	7.03	49	chr1:181003531-181003759	MR1|3140	MR1|3140
chr1	181012120	181012364	5.68	11.2	59		MR1|3140	MR1|3140
chr1	181058829	181059073	12.15	15.37	123	chr1:181058855-181059083	IER5|51278	IER5|51278
chr1	181065028	181065272	4.18	4.95	43		IER5|51278	IER5|51278
chr1	181069627	181069871	4.28	4.6	45	chr1:181069737-181069965		IER5|51278
chr1	182023877	182024121	7.47	15.01	76	chr1:182023864-182024092	ZNF648|127665	ZNF648|127665
chr1	182056390	182056634	5.63	11.4	59	chr1:182056366-182056594		ZNF648|127665
chr1	182070650	182070894	5.72	8.8	59			ZNF648|127665
chr1	182109455	182109699	4.59	5.36	53
chr1	182113261	182113505	4.58	4.41	46
chr1	182213566	182213810	8.11	16.01	117	chr1:182213627-182213855
chr1	182287202	182287446	6.77	6.52	70
chr1	182309834	182310078	11.71	21.92	169	chr1:182309860-182310088
chr1	182424803	182425047	6.28	11.61	64		RGSL1|353299	RGSL1|353299
chr1	182603075	182603319	4.07	7.78	44	chr1:182603124-182603352		LOC284648|284648
chr1	182878830	182879074	4.4	11.8	60	chr1:182878860-182879088		SHCBP1L|81626
chr1	182914509	182914753	4.08	8.2	43		SHCBP1L|81626	SHCBP1L|81626
chr1	183020857	183021101	5.38	5.94	55	chr1:183020851-183021079		LAMC1|3915
chr1	183022000	183022244	13.85	20.51	141	chr1:183022026-183022254		LAMC1|3915
chr1	183029711	183029955	5.88	9.79	59	chr1:183029685-183029913		LAMC1|3915
chr1	183218869	183219113	4.98	8.36	52
chr1	183248935	183249179	4.58	7.96	47			NMNAT2|23057
chr1	183312612	183312856	4.98	10	52			NMNAT2|23057
chr1	183441101	183441345	20.12	26.2	207	chr1:183441129-183441357	SMG7-AS1|284649	SMG7-AS1|284649
chr1	183574377	183574621	6.87	8.73	70			NCF2|4688
chr1	183575145	183575389	6.97	9.19	70			NCF2|4688
chr1	183589440	183589684	5.48	11	55			ARPC5|10092
chr1	183624550	183624794	4.17	8.6	44		APOBEC4|403314	APOBEC4|403314
chr1	183811687	183811931	4.28	7.41	44
chr1	183994356	183994600	5.68	10.13	59	chr1:183994374-183994602		GLT25D2|23127
chr1	184112561	184112805	6.48	13	67	chr1:184112576-184112804
chr1	184125618	184125862	5.58	7.14	57	chr1:184125670-184125898
chr1	184364515	184364759	4.18	6.86	44	chr1:184364548-184364776	C1orf21|81563	C1orf21|81563
chr1	184374922	184375166	5.18	8.66	53	chr1:184374912-184375140		C1orf21|81563
chr1	184395045	184395289	4.68	6.4	47	chr1:184395063-184395291		C1orf21|81563
chr1	184415536	184415780	11.76	16.6	121	chr1:184415579-184415807
chr1	184530450	184530694	4.08	5.39	40
chr1	184807864	184808108	4.88	7.74	50	chr1:184807874-184808102
chr1	184810608	184810852	4.88	7.04	51
chr1	184874783	184875027	9.62	15.59	123	chr1:184874779-184875007
chr1	184899075	184899319	6.48	10.36	65	chr1:184899107-184899335		FAM129A|116496
chr1	184923889	184924133	5.28	7.48	53			FAM129A|116496
chr1	184951239	184951483	6.06	11.63	75	chr1:184951248-184951476	FAM129A|116496	FAM129A|116496
chr1	185029141	185029385	8.77	11.74	89			RNF2|6045
chr1	185037495	185037739	6.58	11.33	68			RNF2|6045
chr1	185286671	185286915	10.46	14.62	107	chr1:185286690-185286918	IVNS1ABP|10625	IVNS1ABP|10625
chr1	185460779	185461023	9.17	10.81	94
chr1	185504067	185504311	4.41	7.48	52
chr1	185614469	185614713	5.88	9.36	64	chr1:185614541-185614769
chr1	185615365	185615609	5.43	7.61	58	chr1:185615434-185615662
chr1	185664499	185664743	5.09	7.09	63			HMCN1|83872
chr1	185670818	185671062	5.48	6.66	57			HMCN1|83872
chr1	185702918	185703162	14.84	21.12	153	chr1:185702945-185703173	HMCN1|83872	HMCN1|83872
chr1	185886830	185887074	12.45	21.83	128	chr1:185886814-185887042
chr1	186049295	186049539	5.48	6.85	57
chr1	186106456	186106700	4.68	6.8	48
chr1	186122130	186122374	8.21	14.05	130	chr1:186122134-186122362
chr1	186181729	186181973	4.78	7.74	48	chr1:186181743-186181971
chr1	186194002	186194246	9.07	12.04	94
chr1	186201021	186201265	11.66	12.83	121	chr1:186201084-186201312
chr1	186273931	186274175	4.58	7.02	47		RNU6-72|100873775	RNU6-72|100873775
chr1	186652014	186652258	4.28	6.85	45	chr1:186652015-186652243	PTGS2|5743	PTGS2|5743
chr1	187328771	187329015	8.05	11.36	83	chr1:187328781-187329009
chr1	187377864	187378108	6.35	9.49	73	chr1:187377959-187378187
chr1	187897531	187897775	5.88	9.18	61	chr1:187897485-187897713
chr1	188739118	188739362	5.58	11.2	57	chr1:188739222-188739450
chr1	189744120	189744364	4.28	6.04	44	chr1:189743905-189744133
chr1	190016234	190016478	4.18	6.72	42
chr1	190447628	190447872	4.33	9.35	59		FAM5C|339479	FAM5C|339479
chr1	191111605	191111849	6.5	10.26	68	chr1:191111650-191111878
chr1	191122357	191122601	4.78	5.83	48
chr1	191132761	191133005	5.64	9.88	67	chr1:191132815-191133043
chr1	191584604	191584848	4.28	5.78	44
chr1	191605709	191605953	6.26	10.32	72	chr1:191605752-191605980
chr1	191671356	191671600	4.38	8.67	44	chr1:191671351-191671579
chr1	192319739	192319983	5.38	8.14	55			RGS21|431704
chr1	192540927	192541171	4.68	9.4	47		RGS1|5996	RGS1|5996
chr1	192774982	192775226	16.74	25.67	168	chr1:192774967-192775195	RGS2|5997	RGS2|5997
chr1	192846475	192846719	4.68	8.32	49
chr1	193073485	193073729	4.98	7.96	51	chr1:193073537-193073765	GLRX2|51022	GLRX2|51022
chr1	193147786	193148030	4.93	9.06	67		B3GALT2|8707	B3GALT2|8707
chr1	193420544	193420788	4.08	6.11	41
chr1	193431844	193432088	6.58	8.3	66
chr1	194626292	194626536	4.68	7.34	50
chr1	195839672	195839916	5.68	9.69	58
chr1	195909064	195909308	6.28	7.53	67
chr1	195977522	195977766	4.18	8.4	42
chr1	196330153	196330397	7.47	8.96	75	chr1:196330220-196330448
chr1	196349152	196349396	8.77	13.9	88
chr1	196377136	196377380	4.78	4.26	49
chr1	196644067	196644311	7.87	6.16	81	chr1:196644123-196644351		CFH|3075
chr1	196647688	196647932	16.64	15.22	172			CFH|3075
chr1	197100462	197100706	6.88	9.77	78			ASPM|259266
chr1	197116120	197116364	9.07	9.51	91	chr1:197116092-197116320	ASPM|259266	ASPM|259266
chr1	197169604	197169848	5.78	6.82	58		ZBTB41|360023	ZBTB41|360023
chr1	197222230	197222474	11.02	16.37	127	chr1:197222196-197222424		CRB1|23418
chr1	197283875	197284119	5.38	10	54	chr1:197283873-197284101		CRB1|23418
chr1	197589905	197590149	5.03	8.56	63	chr1:197589927-197590155
chr1	197632570	197632814	11.76	13.09	121	chr1:197632570-197632798
chr1	197730789	197731033	4.38	4.71	48	chr1:197730795-197731023		DENND1B|163486
chr1	197732555	197732799	10.16	11.81	101	chr1:197732560-197732788		DENND1B|163486
chr1	198050988	198051232	5.08	9.76	53
chr1	198198152	198198396	7.47	10.67	79	chr1:198198148-198198376
chr1	198276567	198276811	7.52	12.34	96	chr1:198276582-198276810
chr1	198434614	198434858	4.57	8.32	67
chr1	198640445	198640689	5.58	5.02	57			PTPRC|5788
chr1	198650934	198651178	6.18	7.37	63			PTPRC|5788
chr1	198853380	198853624	4.78	6.37	49			MIR181A1|406995
chr1	198908418	198908662	7.87	7.63	83	chr1:198908445-198908673	LOC100131234|100131234	LOC100131234|100131234
chr1	199878289	199878533	5.48	8.81	59	chr1:199878336-199878564
chr1	199984875	199985119	5.78	8.08	59			NR5A2|2494
chr1	199985962	199986206	8.27	11.56	84	chr1:199986015-199986243		NR5A2|2494
chr1	200076227	200076471	5.98	9.37	62	chr1:200076229-200076457
chr1	200131005	200131249	7.27	8.81	76
chr1	200131919	200132163	4.88	5.72	51
chr1	200234182	200234426	6.68	13.01	70	chr1:200234190-200234418
chr1	200260388	200260632	5.48	7.68	56
chr1	200271785	200272029	9.56	10.11	97
chr1	200300197	200300441	8.87	11.73	94	chr1:200300219-200300447		C1orf98|554279
chr1	200322463	200322707	5.18	10.4	52			C1orf98|554279
chr1	200341151	200341395	10.86	8.44	109	chr1:200341144-200341372	C1orf98|554279	C1orf98|554279
chr1	200342020	200342264	9.22	7.04	95		C1orf98|554279	C1orf98|554279
chr1	200370066	200370310	6.97	8.25	71		ZNF281|23528	ZNF281|23528
chr1	200379840	200380084	10.9	9.9	148	chr1:200379848-200380076	ZNF281|23528	ZNF281|23528
chr1	200402251	200402495	4.28	6.29	45	chr1:200402311-200402539		ZNF281|23528
chr1	200446906	200447150	4.48	8.11	46
chr1	200887238	200887482	4.78	9.6	49	chr1:200887249-200887477		C1orf106|55765
chr1	201278605	201278849	44.13	63.39	443	chr1:201278617-201278845		PKP1|5317
chr1	201315792	201316036	6.58	10.31	66	chr1:201315795-201316023		TNNT2|7139
chr1	201320885	201321129	5.29	9.26	62	chr1:201320794-201321022		TNNT2|7139
chr1	201350216	201350460	4.98	10	51	chr1:201350233-201350461	TNNT2|7139	TNNT2|7139
chr1	201471270	201471514	5.88	11.8	62	chr1:201471277-201471505	CSRP1|1465	CSRP1|1465
chr1	201481410	201481654	11.86	23.49	120	chr1:201481426-201481654	CSRP1|1465	CSRP1|1465
chr1	201747463	201747707	4.68	9.4	48	chr1:201747462-201747690		RNU6-79|100873779
chr1	201908296	201908540	4.38	7.3	46		LMOD1|25802	LMOD1|25802
chr1	201952522	201952766	5.88	11.6	61		RNPEP|6051	RNPEP|6051
chr1	201975314	201975558	5.78	7.15	59		ELF3|1999	ELF3|1999
chr1	201987850	201988094	16.94	23.02	171	chr1:201987848-201988076	ELF3|1999	ELF3|1999
chr1	202015467	202015711	4.38	8.8	47	chr1:202015468-202015696		ELF3|1999
chr1	202060181	202060425	6.48	12.8	66	chr1:202060186-202060414		GPR37L1|9283
chr1	202101192	202101436	13.05	19.46	133	chr1:202101213-202101441	GPR37L1|9283	GPR37L1|9283
chr1	202304469	202304713	5.88	8.1	60	chr1:202304428-202304656	UBE2T|29089	UBE2T|29089
chr1	202555517	202555761	5.48	8.69	56	chr1:202555555-202555783		PPP1R12B|4660
chr1	202779633	202779877	7.07	8.75	72	chr1:202779696-202779924	KDM5B-AS1|100506696	KDM5B-AS1|100506696
chr1	202927661	202927905	4.18	7.33	43	chr1:202927710-202927938	ADIPOR1|51094	ADIPOR1|51094
chr1	203000662	203000906	6.48	12.8	68			PPFIA4|8497
chr1	203084479	203084723	4.48	9	47			ADORA1|134
chr1	203122885	203123129	4.58	9.11	48	chr1:203122903-203123131		MYBPH|4608
chr1	203138870	203139114	6.97	14	71	chr1:203138880-203139108	MYBPH|4608	MYBPH|4608
chr1	203238161	203238405	9.66	17.86	97	chr1:203238207-203238435		LOC730227|730227
chr1	203251321	203251565	7.57	10.29	77	chr1:203251371-203251599		LOC730227|730227
chr1	203275471	203275715	7.17	11.42	73	chr1:203275477-203275705	BTG2|7832	BTG2|7832
chr1	203285774	203286018	18.06	32.68	242	chr1:203285786-203286014		BTG2|7832
chr1	203379694	203379938	15.74	30.99	160	chr1:203379731-203379959
chr1	203392080	203392324	7.27	12.8	73
chr1	203400168	203400412	5.98	12	60	chr1:203400170-203400398		PRELP|5549
chr1	203671257	203671501	5.64	12.8	66			SNORA77|677843
chr1	203883469	203883713	5.18	6.7	57	chr1:203883471-203883699
chr1	203885741	203885985	4.07	5.34	43
chr1	203898878	203899122	6.35	14.4	72	chr1:203898876-203899104
chr1	203970724	203970968	8.37	15.93	88	chr1:203970733-203970961		LINC00303|284573
chr1	204049466	204049710	6.5	6.86	68		SOX13|9580	SOX13|9580
chr1	204052496	204052740	6.77	7.68	69	chr1:204052540-204052768		SOX13|9580
chr1	204073434	204073678	6.68	7.57	69			SOX13|9580
chr1	204118273	204118517	22.7	35.8	234	chr1:204118281-204118509	ETNK2|55224	ETNK2|55224
chr1	204131537	204131781	7.06	16.01	80	chr1:204131559-204131787	REN|5972	REN|5972
chr1	204227141	204227385	4.56	6.73	48	chr1:204227165-204227393		GOLT1A|127845
chr1	204256274	204256518	24.31	18.6	249	chr1:204256297-204256525
chr1	204286396	204286640	5.38	8.3	54	chr1:204286372-204286600		PLEKHA6|22874
chr1	204349669	204349913	5.38	6.06	54	chr1:204349696-204349924		LINC00628|127841
chr1	204386285	204386529	11.46	22.81	115	chr1:204386284-204386512	PPP1R15B|84919	PPP1R15B|84919
chr1	204475913	204476157	5.38	6.66	56	chr1:204475900-204476128	MDM4|4194	MDM4|4194
chr1	204485265	204485509	4.78	9.1	48	chr1:204485238-204485466	MDM4|4194	MDM4|4194
chr1	204530934	204531178	5.42	4.22	68			MDM4|4194
chr1	204531756	204532000	16.49	12.77	171			MDM4|4194
chr1	204534842	204535086	7.67	5.65	90	chr1:204534858-204535086		MDM4|4194
chr1	204735650	204735894	5.18	6.79	53
chr1	204893699	204893943	13.95	23.35	140	chr1:204893735-204893963		NFASC|23114
chr1	205286401	205286645	7.57	8.36	78		NUAK2|81788	NUAK2|81788
chr1	205428309	205428553	5.98	11.8	60			MIR135B|442891
chr1	205454831	205455075	4.27	8.8	46	chr1:205454787-205455015		CDK18|5129
chr1	205485138	205485382	5.08	10.2	53	chr1:205485185-205485413		CDK18|5129
chr1	205512393	205512637	4.28	8.6	44	chr1:205512410-205512638		LOC284578|284578
chr1	205534937	205535181	8.17	14.32	83	chr1:205534974-205535202	MFSD4|148808	MFSD4|148808
chr1	205548557	205548801	7.07	14.2	73	chr1:205548570-205548798		MFSD4|148808
chr1	205559834	205560078	6.18	12.4	64	chr1:205559841-205560069		MFSD4|148808
chr1	205580396	205580640	6.44	13.37	95			ELK4|2005
chr1	205680251	205680495	8.97	12.4	92	chr1:205680288-205680516		SLC45A3|85414
chr1	205796823	205797067	4.08	8.2	42	chr1:205796808-205797036		SLC41A1|254428
chr1	205912581	205912825	4.48	9	45	chr1:205912636-205912864	SLC26A9|115019	SLC26A9|115019
chr1	206218285	206218529	6.17	12.61	71	chr1:206218268-206218496	AVPR1B|553	AVPR1B|553
chr1	206257768	206258012	5.18	9	55	chr1:206257785-206258013		C1orf186|440712
chr1	206594055	206594299	4.38	7.82	45			IKBKE|9641
chr1	206623129	206623373	5.28	7.53	53	chr1:206623159-206623387		IKBKE|9641
chr1	206841769	206842013	4.58	7.45	47	chr1:206841763-206841991		MAPKAPK2|9261
chr1	207201580	207201824	6.58	7.38	66	chr1:207201683-207201911	C1orf116|79098	C1orf116|79098
chr1	207414591	207414835	12.85	14.8	130	chr1:207414612-207414840
chr1	207472107	207472351	12.65	13.13	132			CD55|1604
chr1	207489936	207490180	26.99	24.13	307	chr1:207489937-207490165	CD55|1604	CD55|1604
chr1	207963273	207963517	8.73	10.83	112	chr1:207963274-207963502		MIR29C|407026
chr1	207971358	207971602	5.78	6.75	59		MIR29C|407026	MIR29C|407026
chr1	208040254	208040498	6.97	8.15	71			CD34|947
chr1	208060110	208060354	5.38	6.83	54			CD34|947
chr1	208110108	208110352	4.08	5.5	43			CD34|947
chr1	208122264	208122508	5.2	4.13	60			CD34|947
chr1	208124213	208124457	8.67	6.62	89			CD34|947
chr1	208126280	208126524	9.7	8.94	111			CD34|947
chr1	208242376	208242620	4.78	8.53	49
chr1	209033138	209033382	12.75	25.61	129
chr1	209275521	209275765	5.48	10.79	55
chr1	209527406	209527650	5.28	8.61	55
chr1	209541592	209541836	4.38	4.84	44
chr1	209551429	209551673	8.07	10.54	83
chr1	209557313	209557557	8.58	13.2	116	chr1:209557329-209557557		MIR205HG|642587
chr1	209601244	209601488	19.23	11.63	197		MIR205HG|642587	MIR205HG|642587
chr1	209606751	209606995	6.28	5	64		MIR205|406988	MIR205|406988
chr1	209719753	209719997	6.87	10.96	69			CAMK1G|57172
chr1	209975628	209975872	4.68	7.17	50		IRF6|3664	IRF6|3664
chr1	210316945	210317189	6.97	10.21	70
chr1	210540349	210540593	5.58	6.19	56			HHAT|55733
chr1	210545214	210545458	9.76	6.81	98			HHAT|55733
chr1	210547364	210547608	6.21	4.97	65			HHAT|55733
chr1	210558057	210558301	6.08	11.4	63
chr1	210650792	210651036	7.47	10.9	77
chr1	210679512	210679756	5.48	9.03	56
chr1	210903440	210903684	4.28	6.51	43	chr1:210903525-210903753
chr1	210925339	210925583	5.48	7.09	56
chr1	210929700	210929944	7.77	11.59	77
chr1	210962576	210962820	8.57	13.93	87
chr1	211089452	211089696	9.17	10.04	92
chr1	211190815	211191059	16.54	18.26	167	chr1:211190792-211191020
chr1	211240675	211240919	9.36	10.28	96
chr1	211242415	211242659	5.53	5.44	58
chr1	211256556	211256800	5.08	10.2	51
chr1	211287005	211287249	19.13	17.06	195	chr1:211286997-211287225		KCNH1|3756
chr1	211287662	211287906	10.76	7.99	109			KCNH1|3756
chr1	211693921	211694165	4.68	9.4	47			RD3|343035
chr1	211849080	211849324	4.32	9.2	50		NEK2|4751	NEK2|4751
chr1	212208979	212209223	6.68	8.76	68		INTS7|25896	INTS7|25896
chr1	212320970	212321214	4.88	8.99	51	chr1:212320968-212321196
chr1	212640301	212640545	5.58	7.29	56			NENF|29937
chr1	212769485	212769729	6.47	12.11	80	chr1:212769517-212769745		ATF3|467
chr1	212778681	212778925	10.06	11.11	101		ATF3|467	ATF3|467
chr1	212894857	212895101	5.48	11	55			BATF3|55509
chr1	212912885	212913129	4.68	8.14	48			BATF3|55509
chr1	213001130	213001374	4.78	9.6	48	chr1:213001113-213001341		C1orf227|149643
chr1	213101990	213102234	4.08	8.2	41			VASH2|79805
chr1	213119158	213119402	5.38	8.53	54		VASH2|79805	VASH2|79805
chr1	213119777	213120021	5.88	9.58	60		VASH2|79805	VASH2|79805
chr1	214158235	214158479	7.17	14.4	73	chr1:214158237-214158465	PROX1|5629	PROX1|5629
chr1	214297774	214298018	5.18	9.86	52	chr1:214297796-214298024
chr1	214387741	214387985	9.7	8.84	102
chr1	214390328	214390572	8.11	7.15	92	chr1:214390223-214390451
chr1	214443527	214443771	11.46	15.03	117	chr1:214443520-214443748		SMYD2|56950
chr1	214503572	214503816	4.98	5.69	52			SMYD2|56950
chr1	214551419	214551663	14.15	13.37	142
chr1	214554751	214554995	5.48	4.34	56
chr1	214613054	214613298	5.48	7.85	55	chr1:214613064-214613292
chr1	214630350	214630594	4.06	6.92	46
chr1	214640289	214640533	4.08	6.3	45
chr1	214671423	214671667	4.75	6.97	50
chr1	214710975	214711219	5.58	9.69	56			PTPN14|5784
chr1	214725601	214725845	4.98	5.89	52		PTPN14|5784	PTPN14|5784
chr1	214809511	214809755	4.4	4.09	62			CENPF|1063
chr1	214810580	214810824	10.43	9.64	131	chr1:214810603-214810831		CENPF|1063
chr1	215083729	215083973	7.47	8.41	75
chr1	215195389	215195633	4.88	5.76	51			KCNK2|3776
chr1	215220998	215221242	4.68	6.24	47			KCNK2|3776
chr1	215268853	215269097	6.28	6.4	67	chr1:215268937-215269165		KCNK2|3776
chr1	215287451	215287695	12.29	9.46	156	chr1:215287450-215287678		KCNK2|3776
chr1	215288779	215289023	6.63	4.38	82			KCNK2|3776
chr1	215305163	215305407	6.17	10.1	90			KCNK2|3776
chr1	215319946	215320190	12.81	10.07	139	chr1:215319950-215320178
chr1	215364793	215365037	5.38	5.88	56
chr1	215409327	215409571	6.48	7.13	66
chr1	215424785	215425029	6.4	5.63	69
chr1	215425604	215425848	7.17	5.88	73	chr1:215425574-215425802
chr1	215440880	215441124	10.06	10.81	101	chr1:215440880-215441108
chr1	215455967	215456211	5.38	4.98	55
chr1	215571251	215571495	9.27	5.61	93	chr1:215571226-215571454
chr1	215573308	215573552	11.46	6.58	118
chr1	215598574	215598818	13.23	11.25	151	chr1:215598566-215598794
chr1	215599573	215599817	5.63	6.02	87
chr1	215635662	215635906	5.47	6.8	64	chr1:215635658-215635886
chr1	215646156	215646400	12.01	4.33	162
chr1	215647264	215647508	11.71	4.73	171
chr1	215649626	215649870	22.4	7.3	258	chr1:215649631-215649859
chr1	215655451	215655695	13.05	14.06	149	chr1:215655469-215655697
chr1	215662292	215662536	8.15	7.72	130	chr1:215662318-215662546
chr1	215663421	215663665	9.59	11.41	168	chr1:215663445-215663673
chr1	215691981	215692225	9.77	9.71	154	chr1:215691986-215692214		KCTD3|51133
chr1	215713616	215713860	6.58	7.82	69	chr1:215713622-215713850		KCTD3|51133
chr1	215740299	215740543	16.14	13.08	166	chr1:215740307-215740535	KCTD3|51133	KCTD3|51133
chr1	215830438	215830682	4.18	5.81	42	chr1:215830440-215830668
chr1	217545495	217545739	4.88	9.8	50	chr1:217545530-217545758
chr1	217598308	217598552	7.76	14.3	91	chr1:217598300-217598528
chr1	217741640	217741884	5.08	10.15	53	chr1:217741631-217741859
chr1	217979162	217979406	5.78	10.41	58
chr1	218518537	218518781	6.87	9.51	70	chr1:218518569-218518797	TGFB2|7042	TGFB2|7042
chr1	218553911	218554155	9.66	12.5	97	chr1:218553899-218554127		LOC728463|728463
chr1	218605301	218605545	5.28	10.4	54	chr1:218605241-218605469
chr1	218654128	218654372	11.78	16.71	171	chr1:218654154-218654382
chr1	218666244	218666488	4.48	5.15	46	chr1:218666253-218666481
chr1	218671540	218671784	4.78	6.73	49	chr1:218671512-218671740
chr1	218695022	218695266	18.13	23	182	chr1:218695018-218695246
chr1	218845005	218845249	10.86	14.68	109	chr1:218845033-218845261
chr1	219477620	219477864	4.98	9.8	51
chr1	219704236	219704480	8.37	7.2	85	chr1:219704454-219704682
chr1	220262925	220263169	4.88	7.05	49		BPNT1|10380	BPNT1|10380
chr1	220509083	220509327	7.27	6.97	73	chr1:220509065-220509293
chr1	220510809	220511053	12.95	14.55	130	chr1:220510780-220511008
chr1	220804655	220804899	4.28	7.89	43	chr1:220804631-220804859
chr1	221785551	221785795	10.46	14.95	106	chr1:221785543-221785771
chr1	221931831	221932075	10.46	20.9	107	chr1:221931835-221932063		DUSP10|11221
chr1	222958285	222958529	8.87	17.81	90	chr1:222958331-222958559		DISP1|84976
chr1	223617946	223618190	7.85	17.81	91	chr1:223617942-223618170
chr1	223894249	223894493	17.43	23.3	182	chr1:223894248-223894476	CAPN2|824	CAPN2|824
chr1	223907318	223907562	14.74	13.58	150	chr1:223907488-223907716	CAPN2|824	CAPN2|824
chr1	223928749	223928993	5.58	10.8	56			CAPN2|824
chr1	224315939	224316183	5.38	10.8	56	chr1:224315995-224316223		FBXO28|23219
chr1	224391402	224391646	11.45	9.66	118	chr1:224391454-224391682		DEGS1|8560
chr1	224392560	224392804	18.93	18.36	190	chr1:224392591-224392819		DEGS1|8560
chr1	224620808	224621052	5.48	5.64	56		WDR26|80232	WDR26|80232
chr1	224639016	224639260	8.27	9.66	84			WDR26|80232
chr1	225613594	225613838	4.58	6.68	46		LBR|3930	LBR|3930
chr1	225755636	225755880	5.91	12.47	68	chr1:225755599-225755827
chr1	225845351	225845595	9.86	18.15	99	chr1:225845351-225845579	ENAH|55740	ENAH|55740
chr1	225954082	225954326	4.38	5.63	44			SRP9|6726
chr1	225956792	225957036	7.87	9.89	81	chr1:225956799-225957027	SRP9|6726	SRP9|6726
chr1	226008601	226008845	4.48	7.86	46		EPHX1|2052	EPHX1|2052
chr1	226167903	226168147	7.47	13.1	76			SDE2|163859
chr1	226187135	226187379	6.18	9.21	62	chr1:226187102-226187330	SDE2|163859	SDE2|163859
chr1	226295287	226295531	4.53	11.2	59	chr1:226295298-226295526		H3F3AP4|440926
chr1	226408624	226408868	5.58	10.8	57	chr1:226408600-226408828	MIXL1|83881	MIXL1|83881
chr1	226667151	226667395	4.78	9.6	53	chr1:226667176-226667404
chr1	226890540	226890784	22.31	21.61	232			ITPKB|3707
chr1	227511202	227511446	5.98	11.6	63	chr1:227511245-227511473	CDC42BPA|8476	CDC42BPA|8476
chr1	227579686	227579930	8.57	13.92	87	chr1:227579669-227579897
chr1	228043490	228043734	5.28	10.6	56			PRSS38|339501
chr1	228081665	228081909	20.42	32.23	205	chr1:228081672-228081900		MIR5008|100847072
chr1	228124715	228124959	5.08	10.2	52	chr1:228124721-228124949	MIR5008|100847072	MIR5008|100847072
chr1	228379512	228379756	5.88	11.6	59	chr1:228379482-228379710		OBSCN|84033
chr1	228517711	228517955	8.25	16.12	85
chr1	228572825	228573069	5.28	8.96	56			TRIM11|81559
chr1	228608874	228609118	5.18	9.04	56		HIST3H3|8290	HIST3H3|8290
chr1	228783602	228783846	5.88	10.49	62	chr1:228783598-228783826	DUSP5P1|574029	DUSP5P1|574029
chr1	229416096	229416340	4.88	7.56	50		RAB4A|5867	RAB4A|5867
chr1	229459718	229459962	7.87	12.89	82	chr1:229459734-229459962		CCSAP|126731
chr1	229479009	229479253	4.08	8.2	41		CCSAP|126731	CCSAP|126731
chr1	229547936	229548180	7.27	14.4	73	chr1:229547931-229548159		ACTA1|58
chr1	229714521	229714765	5.58	11.2	57			ABCB10|23456
chr1	229893142	229893386	4.08	8.04	41	chr1:229893140-229893368
chr1	229902973	229903217	5.78	11.6	60
chr1	230118732	230118976	4.38	8.6	46
chr1	230124401	230124645	11.46	19.82	115
chr1	230344330	230344574	5.08	7.03	51
chr1	230818066	230818310	4.88	6.92	51			AGT|183
chr1	230893943	230894187	13.55	14.03	139	chr1:230893957-230894185		CAPN9|10753
chr1	230896104	230896348	5.38	4.91	54	chr1:230896097-230896325		CAPN9|10753
chr1	230905189	230905433	4.98	8.95	52	chr1:230905238-230905466		CAPN9|10753
chr1	231102259	231102503	6.58	13.2	66	chr1:231102263-231102491		TTC13|79573
chr1	231114901	231115145	10.86	15.02	110	chr1:231114913-231115141	ARV1|64801	ARV1|64801
chr1	231275694	231275938	13.45	16.52	138	chr1:231275716-231275944		TRIM67|440730
chr1	231556747	231556991	5.68	7.67	57	chr1:231556739-231556967	EGLN1|54583	EGLN1|54583
chr1	231686206	231686450	4.59	9.63	52	chr1:231686239-231686467		TSNAX-DISC1|100303453,TSNAX|7257
chr1	232557006	232557250	6.97	11.19	73
chr1	232793531	232793775	5.28	8.87	54
chr1	232801007	232801251	6.53	10.83	76
chr1	232824197	232824441	4.48	9	47	chr1:232824210-232824438
chr1	232862233	232862477	6.18	11.32	62
chr1	232989681	232989925	4.88	8.59	51			KIAA1383|54627
chr1	233004983	233005227	5.48	9.12	55	chr1:233004915-233005143
chr1	233041485	233041729	4.98	8.91	51			NTPCR|84284
chr1	233392625	233392869	5.28	10.4	54			PCNXL2|80003
chr1	233628126	233628370	8.57	15.56	86
chr1	233840741	233840985	6.58	7.26	67
chr1	233850570	233850814	4.58	7.82	47
chr1	233926927	233927171	13.25	26.61	136	chr1:233926939-233927167
chr1	234573571	234573815	6.58	8.37	68	chr1:234573604-234573832		TARBP1|6894
chr1	234588325	234588569	12.65	13.52	130	chr1:234588280-234588508		TARBP1|6894
chr1	234715738	234715982	6.97	13.53	71	chr1:234715740-234715968		IRF2BP2|359948
chr1	234737297	234737541	12.05	6.86	125	chr1:234737407-234737635	IRF2BP2|359948	IRF2BP2|359948
chr1	234739656	234739900	9.17	5.53	105	chr1:234739650-234739878	IRF2BP2|359948	IRF2BP2|359948
chr1	234774763	234775007	11.71	20.03	172	chr1:234774790-234775018	LINC00184|100302691	LINC00184|100302691
chr1	234791385	234791629	8.77	10.95	89	chr1:234791388-234791616		LINC00184|100302691
chr1	234792760	234793004	4.58	5.06	49			LINC00184|100302691
chr1	234859571	234859815	14.55	15.2	152	chr1:234859562-234859790	LOC100506810|100506810	LOC100506810|100506810
chr1	234961374	234961618	7.97	13.16	80
chr1	234988101	234988345	5.78	9.46	61
chr1	235003073	235003317	6.87	11.4	71	chr1:235003039-235003267
chr1	235010344	235010588	4.88	4.51	49
chr1	235012264	235012508	8.57	9.16	86	chr1:235012212-235012440
chr1	235053950	235054194	7.85	15.85	90
chr1	235094841	235095085	12.25	6.72	125	chr1:235094874-235095102
chr1	235096569	235096813	7.6	4.64	94	chr1:235096567-235096795
chr1	235099701	235099945	8.47	4.57	86
chr1	235409645	235409889	5.34	7.96	66
chr1	235423392	235423636	4.08	6.83	41
chr1	235441463	235441707	5.08	9.27	52			ARID4B|51742
chr1	235491921	235492165	4.48	5.62	48		GGPS1|9453	GGPS1|9453
chr1	235664407	235664651	4.46	7.27	48	chr1:235664409-235664637	B3GALNT2|148789	B3GALNT2|148789
chr1	235676888	235677132	10.06	17.16	102	chr1:235676888-235677116	B3GALNT2|148789	B3GALNT2|148789
chr1	235959287	235959531	4.98	10	50
chr1	236095577	236095821	4.48	9	46	chr1:236095544-236095772
chr1	236451983	236452227	8.87	12.12	92		ERO1LB|56605	ERO1LB|56605
chr1	236465464	236465708	5.28	10.6	53			ERO1LB|56605
chr1	236552654	236552898	16.4	25.8	189	chr1:236552652-236552880	EDARADD|128178	EDARADD|128178
chr1	236557415	236557659	5.18	4.38	52		EDARADD|128178	EDARADD|128178
chr1	236562913	236563157	4.18	8.04	42	chr1:236562878-236563106	EDARADD|128178	EDARADD|128178
chr1	236678350	236678594	22.23	13.34	276	chr1:236678393-236678621	LGALS8|3964	LGALS8|3964
chr1	236680237	236680481	16.57	9.24	208	chr1:236680232-236680460	LGALS8|3964	LGALS8|3964
chr1	236984631	236984875	4.68	9.4	48			MTR|4548
chr1	237007751	237007995	9.66	15.51	99			MTR|4548
chr1	238170160	238170404	4.38	8.6	44
chr1	238673111	238673355	4.48	8.8	45			LOC339535|339535
chr1	239727482	239727726	4.08	8.2	41
chr1	239880449	239880693	5.18	5.18	54
chr1	239882669	239882913	5.08	4.82	51
chr1	240248995	240249239	5.18	10.4	53	chr1:240248976-240249204	FMN2|56776	FMN2|56776
chr1	240505240	240505484	4.88	9.25	50
chr1	240639279	240639523	6.08	12.2	64	chr1:240639288-240639516
chr1	240739567	240739811	8.07	14.35	82			GREM2|64388
chr1	240783221	240783465	5.98	11.01	62		GREM2|64388	GREM2|64388
chr1	240851274	240851518	11.06	22.01	111	chr1:240851252-240851480
chr1	240932288	240932532	5.68	11.07	58	chr1:240932315-240932543
chr1	241130469	241130713	8.07	13.16	81	chr1:241130465-241130693
chr1	241271960	241272204	5.12	11.05	60			MIR3123|100422856
chr1	241382884	241383128	4.28	8.6	47	chr1:241382860-241383088
chr1	241506947	241507191	5.48	10.8	56			RGS7|6000
chr1	241755015	241755259	7.77	8	80	chr1:241754983-241755211		CHML|1122
chr1	241964532	241964776	5.08	10.2	51			EXO1|9156
chr1	241970268	241970512	5.08	10.2	52	chr1:241970283-241970511		EXO1|9156
chr1	242310635	242310879	6.71	11.47	86
chr1	243677339	243677583	5.38	10.8	56
chr1	243750376	243750620	4.48	9	46	chr1:243750362-243750590
chr1	243949848	243950092	6.28	12.6	66	chr1:243949891-243950119
chr1	244490209	244490453	11.86	12.53	119	chr1:244490198-244490426		C1orf100|200159
chr1	244490876	244491120	5.08	4.76	53			C1orf100|200159
chr1	244883149	244883393	30.59	57.47	309	chr1:244883152-244883380
chr1	245206235	245206479	4.48	6.86	45
chr1	245281439	245281683	4.28	8.6	44			KIF26B|55083
chr1	245966336	245966580	8.97	14.22	92
chr1	246166511	246166755	4.88	9.8	51
chr1	246660676	246660920	19.73	32.02	198	chr1:246660700-246660928	SMYD3|64754	SMYD3|64754
chr1	246666627	246666871	5.08	10.2	53	chr1:246666666-246666894	SMYD3|64754	SMYD3|64754
chr1	246728452	246728696	4.78	9.6	50	chr1:246728473-246728701	TFB2M|64216	TFB2M|64216
chr1	246771739	246771983	5.82	12	64			CNST|163882
chr1	247242071	247242315	13.85	27.61	139	chr1:247242080-247242308	ZNF670-ZNF695|100533111,ZNF670|93474	ZNF670-ZNF695|100533111,ZNF670|93474
chr1	247267664	247267908	19.93	40.01	202	chr1:247267668-247267896	ZNF669|79862	ZNF669|79862
chr1	249167422	249167666	4.08	7.37	42			ZNF692|55657
chr2	35919	36163	8.27	16.61	86	chr2:35949-36177		FAM110C|642273
chr2	567729	567973	4.48	9	46	chr2:567778-568006
chr2	1585896	1586140	4.88	9.4	51	chr2:1585929-1586157
chr2	3226475	3226719	5.98	12	64	chr2:3226472-3226700
chr2	3349481	3349725	6.48	13	65			TSSC1|7260
chr2	7172016	7172260	4.08	8.2	42	chr2:7172016-7172244
chr2	9013053	9013297	4.58	9.2	49	chr2:9013053-9013281		KIDINS220|57498
chr2	9970571	9970815	14.84	29.81	150	chr2:9970577-9970805		TAF1B|9014
chr2	10109108	10109352	4.48	8.8	45	chr2:10109176-10109404		GRHL1|29841
chr2	10545639	10545883	6.38	12.8	66	chr2:10545616-10545844		HPCAL1|3241
chr2	10613755	10613999	4.98	9.8	50	chr2:10613780-10614008		ODC1|4953
chr2	10627331	10627575	21.12	42.21	217	chr2:10627356-10627584		ODC1|4953
chr2	10630932	10631176	4.08	4.39	42	chr2:10630910-10631138		ODC1|4953
chr2	10724592	10724836	7.57	15.21	78
chr2	10738101	10738345	9.17	13.93	93	chr2:10738026-10738254
chr2	10740196	10740440	5.48	7.11	58	chr2:10740178-10740406
chr2	11000907	11001151	4.48	9	46	chr2:11000928-11001156		PDIA6|10130
chr2	11035454	11035698	4.38	8.8	44			KCNF1|3754
chr2	11290889	11291133	5.58	11.2	57	chr2:11290790-11291018	PQLC3|130814	PQLC3|130814
chr2	11618207	11618451	4.58	8.98	46	chr2:11618188-11618416		E2F6|1876
chr2	11632481	11632725	5.38	10.8	55	chr2:11632483-11632711		E2F6|1876
chr2	11638725	11638969	8.27	14.43	84	chr2:11638746-11638974		E2F6|1876
chr2	11672676	11672920	10.56	10.03	106	chr2:11672571-11672799	GREB1|9687	GREB1|9687
chr2	11679675	11679919	7.37	9.21	76	chr2:11679708-11679936	GREB1|9687	GREB1|9687
chr2	11698756	11699000	7.87	7.49	82	chr2:11698784-11699012		GREB1|9687
chr2	18414387	18414631	5.08	10.2	52	chr2:18414404-18414632
chr2	18981643	18981887	7.17	14.4	72
chr2	19258776	19259020	5.48	8.52	56	chr2:19258794-19259022
chr2	19325681	19325925	6.87	13.8	72	chr2:19325689-19325917
chr2	19338142	19338386	8.87	10.3	90	chr2:19338111-19338339
chr2	19340887	19341131	5.08	5.75	53	chr2:19340748-19340976
chr2	20133374	20133618	5.48	8.39	59			TTC32|130502
chr2	20211626	20211870	4.28	8.6	44		MATN3|4148	MATN3|4148
chr2	20227658	20227902	5.18	10.4	52	chr2:20227626-20227854		MATN3|4148
chr2	20271451	20271695	6.48	12.8	65	chr2:20271472-20271700		LAPTM4A|9741
chr2	20407976	20408220	10.36	20.81	108	chr2:20407988-20408216		SDC1|6382
chr2	20535656	20535900	4.28	8.6	43		PUM2|23369	PUM2|23369
chr2	20555787	20556031	4.18	8.4	42			PUM2|23369
chr2	20657438	20657682	4.68	9.4	49	chr2:20657457-20657685		RHOB|388
chr2	20665894	20666138	13.35	15.42	135	chr2:20665925-20666153		RHOB|388
chr2	20669001	20669245	9.17	5.4	94			RHOB|388
chr2	20672144	20672388	14.84	12.31	152	chr2:20672095-20672323		RHOB|388
chr2	24124999	24125243	5.38	10.6	55			ATAD2B|54454
chr2	24451371	24451615	4.08	8.2	41	chr2:24451369-24451597
chr2	24762928	24763172	4.68	9.4	48	chr2:24762921-24763149		NCOA1|8648
chr2	25534279	25534523	7.67	15.01	79	chr2:25534321-25534549		MIR1301|100302246
chr2	25704482	25704726	4.68	9.4	48	chr2:25704514-25704742
chr2	26235104	26235348	5.68	11.4	57	chr2:26235109-26235337		RAB10|10890
chr2	26299176	26299420	4.78	9.6	50	chr2:26299202-26299430		RAB10|10890
chr2	26578256	26578500	6.87	13.6	70	chr2:26578310-26578538	GPR113|165082	GPR113|165082
chr2	26968723	26968967	5.08	10.2	51	chr2:26968723-26968951		C2orf18|54978
chr2	26995438	26995682	4.28	8.6	44		C2orf18|54978	C2orf18|54978
chr2	27184682	27184926	4.68	9.4	50	chr2:27184653-27184881	MAPRE3|22924	MAPRE3|22924
chr2	27216806	27217050	4.78	9.4	48	chr2:27216808-27217036		MAPRE3|22924
chr2	27273513	27273757	4.78	9.4	48	chr2:27273496-27273724	AGBL5|60509	AGBL5|60509
chr2	27432951	27433195	8.37	16.64	85	chr2:27432940-27433168	ATRAID|51374	ATRAID|51374
chr2	28051274	28051518	11.36	18.68	118	chr2:28051266-28051494
chr2	28056908	28057152	6.38	12.8	66	chr2:28056896-28057124
chr2	28138825	28139069	6.87	13.6	70			BRE-AS1|100302650
chr2	28173615	28173859	4.38	8.8	45			MIR4263|100422965
chr2	29235941	29236185	5.38	10.8	55	chr2:29235919-29236147		FAM179A|165186
chr2	29340765	29341009	4.48	9	46	chr2:29340787-29341015	CLIP4|79745	CLIP4|79745
chr2	30678041	30678285	4.58	9.2	46		LCLAT1|253558	LCLAT1|253558
chr2	30979077	30979321	5.48	11	56	chr2:30979072-30979300
chr2	31212717	31212961	4.28	8.6	43	chr2:31212721-31212949
chr2	33289641	33289885	6.08	12	64	chr2:33289626-33289854
chr2	33591514	33591758	12.55	23.01	128	chr2:33591495-33591723
chr2	33990993	33991237	4.28	8.6	44			MYADML|151325
chr2	34250316	34250560	6.38	12.8	67	chr2:34250340-34250568
chr2	35393570	35393814	4.78	9.6	48	chr2:35393562-35393790
chr2	35522519	35522763	11.86	8.77	121	chr2:35522537-35522765
chr2	35523665	35523909	11.76	8.64	123	chr2:35523660-35523888
chr2	35687049	35687293	9.36	11.17	96	chr2:35687016-35687244
chr2	36009786	36010030	4.48	7.86	45
chr2	36517554	36517798	5.18	10.4	52
chr2	36587368	36587612	5.18	7.9	52	chr2:36587362-36587590	CRIM1|51232	CRIM1|51232
chr2	36599086	36599330	13.25	11.28	136	chr2:36599078-36599306		CRIM1|51232
chr2	36630872	36631116	7.17	13.98	72	chr2:36630931-36631159		CRIM1|51232
chr2	37906535	37906779	7.47	14.5	78	chr2:37906517-37906745	CDC42EP3|10602	CDC42EP3|10602
chr2	37909914	37910158	4.38	7.21	46			CDC42EP3|10602
chr2	38023134	38023378	5.48	8.72	56	chr2:38023181-38023409
chr2	38025794	38026038	5.08	4.81	52
chr2	38030175	38030419	9.66	14.42	99
chr2	38501771	38502015	5.48	10.8	55	chr2:38501775-38502003
chr2	39608762	39609006	4.68	9.2	47
chr2	40781872	40782116	4.38	8.8	45	chr2:40781867-40782095		SLC8A1|6546
chr2	41684244	41684488	10.06	20.21	103	chr2:41684268-41684496
chr2	42360202	42360446	9.17	18.41	95	chr2:42360199-42360427		EML4|27436
chr2	42476527	42476771	6.68	13.4	67	chr2:42476543-42476771
chr2	42772940	42773184	6.28	12.6	64	chr2:42772922-42773150		MTA3|57504
chr2	43506671	43506915	5.98	12	61	chr2:43506699-43506927
chr2	43647528	43647772	8.73	19.91	110	chr2:43647518-43647746
chr2	43653610	43653854	5.38	10.8	55	chr2:43653643-43653871
chr2	43679481	43679725	9.66	15.17	97	chr2:43679512-43679740
chr2	43690357	43690601	5.38	7.52	56	chr2:43690347-43690575
chr2	43696263	43696507	5.88	11.08	60	chr2:43696290-43696518
chr2	43705648	43705892	7.57	10.02	76	chr2:43705640-43705868
chr2	43862072	43862316	5.28	10.4	53	chr2:43862064-43862292	PLEKHH2|130271	PLEKHH2|130271
chr2	44331964	44332208	5.08	10.2	53
chr2	44759275	44759519	4.98	10	54			MIR548AD|100616475
chr2	44776266	44776510	5.58	10.44	56	chr2:44776201-44776429	MIR548AD|100616475	MIR548AD|100616475
chr2	45272886	45273130	4.18	8.4	43	chr2:45272906-45273134		SIX2|10736
chr2	45484773	45485017	4.28	8.6	43		UNQ6975|400952	UNQ6975|400952
chr2	45500721	45500965	6.97	10.84	71	chr2:45500736-45500964		UNQ6975|400952
chr2	45520327	45520571	6.28	12.6	66	chr2:45520319-45520547		UNQ6975|400952
chr2	45597522	45597766	6.87	13.8	70	chr2:45597541-45597769
chr2	45686893	45687137	4.68	9.4	47
chr2	45979716	45979960	8.47	10.23	87	chr2:45979746-45979974
chr2	45980544	45980788	9.76	11.96	98	chr2:45980526-45980754
chr2	46045324	46045568	5.38	6.13	55
chr2	46048882	46049126	4.58	5.64	46	chr2:46048859-46049087
chr2	46114306	46114550	4.88	9.8	51	chr2:46114325-46114553
chr2	46268631	46268875	4.78	6.57	48
chr2	46269586	46269830	5.68	8.08	58	chr2:46269505-46269733
chr2	46319574	46319818	10.56	20	107	chr2:46319557-46319785
chr2	46500706	46500950	4.48	8.8	46			EPAS1|2034
chr2	46553540	46553784	8.27	16.61	83	chr2:46553543-46553771		EPAS1|2034
chr2	46635314	46635558	20.82	22.13	212
chr2	47403672	47403916	13.05	21.2	133	chr2:47403681-47403909	CALM2|805	CALM2|805
chr2	48647871	48648115	16.24	32.61	163	chr2:48647893-48648121		PPP1R21|129285
chr2	52398757	52399001	5.58	11.2	57
chr2	53690955	53691199	4.98	10	51
chr2	54216580	54216824	4.98	10	50	chr2:54216644-54216872		PSME4|23198
chr2	55166073	55166317	4.58	9.2	46	chr2:55166159-55166387
chr2	55200616	55200860	4.38	8.8	45			RTN4|57142
chr2	55233529	55233773	5.78	7.5	62	chr2:55233566-55233794	RTN4|57142	RTN4|57142
chr2	55234734	55234978	5.08	6.05	51	chr2:55234731-55234959	RTN4|57142	RTN4|57142
chr2	55384173	55384417	8.07	12.07	81
chr2	55459259	55459503	4.08	8.2	41	chr2:55459249-55459477	CLHC1|130162	CLHC1|130162
chr2	55988523	55988767	4.38	8.8	44
chr2	55998626	55998870	5.18	10.4	56
chr2	56006922	56007166	18.93	26.09	196	chr2:56006904-56007132
chr2	56027814	56028058	6.08	12.2	62
chr2	56069198	56069442	4.68	5.98	48	chr2:56069219-56069447
chr2	56149616	56149860	6.38	10.44	65		EFEMP1|2202	EFEMP1|2202
chr2	56418929	56419173	7.27	14.6	74	chr2:56418952-56419180	CCDC85A|114800	CCDC85A|114800
chr2	56552928	56553172	5.48	11	57
chr2	56561264	56561508	4.98	9.8	51
chr2	57005949	57006193	4.18	8.2	42
chr2	57315048	57315292	4.08	5.79	42
chr2	57318219	57318463	6.38	7.44	65
chr2	57341935	57342179	4.88	9.8	50
chr2	57367722	57367966	15.34	16.33	156
chr2	57742585	57742829	6.77	11.67	70	chr2:57742592-57742820
chr2	57773137	57773381	8.77	14.78	91
chr2	57986897	57987141	4.08	8.2	42
chr2	58759821	58760065	5.58	11.2	56	chr2:58759835-58760063		FLJ30838|400955
chr2	59069699	59069943	4.58	9.2	49
chr2	61135178	61135422	8.77	17.41	88	chr2:61135204-61135432		REL|5966
chr2	61765300	61765544	5.88	11.13	62	chr2:61765317-61765545	XPO1|7514	XPO1|7514
chr2	62132424	62132668	4.88	9.6	50	chr2:62132552-62132780	COMMD1|150684	COMMD1|150684
chr2	63085496	63085740	11.76	21.07	122	chr2:63085473-63085701
chr2	63199753	63199997	10.66	21.21	107
chr2	63816483	63816727	7.17	12.91	74	chr2:63816486-63816714	MDH1|4190	MDH1|4190
chr2	63969069	63969313	4.08	8.2	43	chr2:63969096-63969324
chr2	64211483	64211727	4.46	9.2	48	chr2:64211453-64211681		VPS54|51542
chr2	65543398	65543642	5.48	10.28	57
chr2	65582809	65583053	4.08	6.17	42	chr2:65582789-65583017		SPRED2|200734
chr2	65679753	65679997	5.78	11.6	59	chr2:65679731-65679959		SPRED2|200734
chr2	66349293	66349537	6.68	13.2	67	chr2:66349304-66349532
chr2	66440016	66440260	10.41	23.41	119	chr2:66439968-66440196
chr2	66660454	66660698	4.08	8.2	42		MEIS1-AS3|730198	MEIS1-AS3|730198
chr2	67712674	67712918	6.77	13.4	69
chr2	68822420	68822664	4.88	9.8	49	chr2:68822456-68822684
chr2	71347554	71347798	4.88	9.8	51	chr2:71347542-71347770	MCEE|84693	MCEE|84693
chr2	71352770	71353014	6.28	12.6	63	chr2:71352728-71352956	MCEE|84693	MCEE|84693
chr2	74734616	74734860	7.67	15.41	80	chr2:74734654-74734882	PCGF1|84759	PCGF1|84759
chr2	74804008	74804252	4.18	8.4	45			DOK1|1796
chr2	75429574	75429818	7.47	14.8	76		TACR1|6869	TACR1|6869
chr2	75720528	75720772	8.37	16.61	85	chr2:75720532-75720760
chr2	76605255	76605499	4.88	9.8	49	chr2:76605248-76605476
chr2	81825648	81825892	5.48	11	57
chr2	82367218	82367462	6.08	11.57	63	chr2:82367241-82367469
chr2	82461597	82461841	4.08	8.2	41	chr2:82461680-82461908
chr2	83691515	83691759	4.08	8.2	43
chr2	85281357	85281601	4.18	8.4	43
chr2	85333996	85334240	9.46	18.81	97	chr2:85333981-85334209		TCF7L1|83439
chr2	85372409	85372653	4.08	8	42	chr2:85372321-85372549		TCF7L1|83439
chr2	85416340	85416584	4.18	8.2	44	chr2:85416327-85416555
chr2	85481747	85481991	5.18	4.45	53
chr2	85486356	85486600	21.22	24.44	215	chr2:85486379-85486607
chr2	85487122	85487366	5.18	4.68	54	chr2:85487145-85487373
chr2	85624051	85624295	8.97	18.01	91	chr2:85624088-85624316		CAPG|822
chr2	85751833	85752077	6.38	12.6	64	chr2:85751817-85752045		LOC100630918|100630918
chr2	86045588	86045832	5.58	11.2	57	chr2:86045600-86045828	LOC284950|284950	LOC284950|284950
chr2	86653469	86653713	6.48	13	66	chr2:86653467-86653695		KDM3A|55818
chr2	86848739	86848983	8.97	18.01	94	chr2:86848754-86848982	RNF103|7844	RNF103|7844
chr2	87035525	87035769	4.98	10	54		CD8A|925	CD8A|925
chr2	88315853	88316097	5.38	10.8	56	chr2:88315837-88316065		RGPD1|400966
chr2	88506458	88506702	4.08	8.2	42			THNSL2|55258
chr2	88926847	88927091	6.97	13.15	72	chr2:88926909-88927137	EIF2AK3|9451	EIF2AK3|9451
chr2	88927766	88928010	4.08	7.1	41	chr2:88927728-88927956	EIF2AK3|9451	EIF2AK3|9451
chr2	95686852	95687096	6.18	9.44	63		MAL|4118	MAL|4118
chr2	95688903	95689147	4.68	7.77	48	chr2:95688916-95689144	MAL|4118	MAL|4118
chr2	96812816	96813060	4.78	9.6	48	chr2:96812830-96813058	DUSP2|1844	DUSP2|1844
chr2	97001988	97002232	5.38	10.8	56	chr2:97001987-97002215	NCAPH|23397	NCAPH|23397
chr2	97200594	97200838	5.48	11	56	chr2:97200594-97200822	ARID5A|10865	ARID5A|10865
chr2	97345763	97346007	8.17	16.41	83			FER1L5|90342
chr2	97380283	97380527	5.28	10.6	53	chr2:97380341-97380569		LMAN2L|81562
chr2	98327496	98327740	7.77	15.61	81	chr2:98327514-98327742	ZAP70|7535	ZAP70|7535
chr2	99352902	99353146	9.96	20.01	101	chr2:99352890-99353118	MGAT4A|11320	MGAT4A|11320
chr2	99486396	99486640	7.47	15.01	75	chr2:99486409-99486637
chr2	99525776	99526020	4.08	8.2	43	chr2:99525790-99526018		KIAA1211L|343990
chr2	99682485	99682729	8.87	17.81	91	chr2:99682491-99682719
chr2	100233955	100234199	5.98	10.96	63	chr2:100233944-100234172
chr2	100253150	100253394	12.55	25.01	128	chr2:100253189-100253417
chr2	100273460	100273704	7.37	9.72	74
chr2	100279934	100280178	12.15	11.43	128
chr2	100305180	100305424	17.63	34.81	177
chr2	100316937	100317181	5.18	10.4	53	chr2:100316920-100317148
chr2	100343738	100343982	11.46	13.75	117
chr2	100345670	100345914	5.58	5.66	57
chr2	100393292	100393536	4.58	9.2	48
chr2	100417738	100417982	4.38	7.24	46
chr2	100423296	100423540	12.15	8.32	127	chr2:100423254-100423482
chr2	100426897	100427141	14.65	10.92	147
chr2	100672964	100673208	11.36	16.94	117	chr2:100672938-100673166		AFF3|3899
chr2	100681786	100682030	7.37	4.61	74			AFF3|3899
chr2	100683380	100683624	11.86	8.03	122	chr2:100683389-100683617		AFF3|3899
chr2	101179190	101179434	9.86	19.81	101	chr2:101179194-101179422	PDCL3|79031	PDCL3|79031
chr2	101729877	101730121	5.18	10.4	53	chr2:101729873-101730101		TBC1D8|11138
chr2	101736884	101737128	8.97	18.01	91	chr2:101736904-101737132		TBC1D8|11138
chr2	101868359	101868603	10.16	20.41	106	chr2:101868366-101868594	C2orf29|55571	C2orf29|55571
chr2	102648852	102649096	14.94	30.01	153	chr2:102648821-102649049		IL1R2|7850
chr2	102739526	102739770	4.88	9.8	52	chr2:102739530-102739758		IL1R1|3554
chr2	102742910	102743154	4.08	7.45	43	chr2:102742835-102743063		IL1R1|3554
chr2	105098045	105098289	6.58	13.2	68	chr2:105098064-105098292		LOC150568|150568
chr2	105300472	105300716	4.08	8.2	42	chr2:105300454-105300682
chr2	105386209	105386453	5.18	10.4	53			LOC284998|284998
chr2	105912565	105912809	4.48	9	48			TGFBRAP1|9392
chr2	105961327	105961571	5.98	12	61		C2orf49|79074	C2orf49|79074
chr2	105994949	105995193	7.07	10.71	74	chr2:105994958-105995186		FHL2|2274
chr2	106007710	106007954	4.78	7	49	chr2:106007744-106007972	FHL2|2274	FHL2|2274
chr2	106020532	106020776	11.86	13.7	121		FHL2|2274	FHL2|2274
chr2	106067025	106067269	6.77	5.84	68			FHL2|2274
chr2	106068169	106068413	7.37	4.76	75			FHL2|2274
chr2	106071981	106072225	13.85	7.68	140	chr2:106072167-106072395		FHL2|2274
chr2	106076594	106076838	9.36	6.5	94			FHL2|2274
chr2	106089584	106089828	11.16	16.58	113			FHL2|2274
chr2	106139127	106139371	7.87	12.89	81	chr2:106139220-106139448
chr2	106163053	106163297	7.77	15.61	80	chr2:106163039-106163267
chr2	107177263	107177507	7.77	15.61	82
chr2	107192606	107192850	6.58	11	66	chr2:107192581-107192809
chr2	108421537	108421781	4.28	8.6	44			LOC729121|729121
chr2	108553268	108553512	11.46	22.61	117	chr2:108553279-108553507		SLC5A7|60482
chr2	109335618	109335862	15.34	30.61	154	chr2:109335622-109335850	RANBP2|5903	RANBP2|5903
chr2	109598881	109599125	4.78	9.6	52	chr2:109598881-109599109	EDAR|10913	EDAR|10913
chr2	109753069	109753313	6.97	13.8	72	chr2:109753030-109753258	MIR4265|100422863	MIR4265|100422863
chr2	110087150	110087394	4.18	8.2	43	chr2:110087166-110087394
chr2	110402280	110402524	4.98	10	53	chr2:110402287-110402515		SOWAHC|65124
chr2	111505243	111505487	9.27	18.61	94	chr2:111505266-111505494		ACOXL|55289
chr2	113349087	113349331	5.58	11.2	61	chr2:113349087-113349315	CHCHD5|84269	CHCHD5|84269
chr2	113571877	113572121	5.18	10.4	54			IL1B|3553
chr2	113625564	113625808	5.08	10.2	51	chr2:113625569-113625797		IL1B|3553
chr2	113836785	113837029	6.97	13.8	72	chr2:113836848-113837076	IL1F10|84639	IL1F10|84639
chr2	116734623	116734867	4.18	8.4	42
chr2	118314640	118314884	5.68	6.8	59
chr2	118315307	118315551	7.47	9.92	75
chr2	118715803	118716047	9.96	20.01	101	chr2:118715825-118716053
chr2	120124439	120124683	10.56	21.01	107	chr2:120124446-120124674	DBI|1622	DBI|1622
chr2	120276059	120276303	5.68	11.4	59	chr2:120276129-120276357	SCTR|6344	SCTR|6344
chr2	120567848	120568092	6.48	13	66	chr2:120567831-120568059
chr2	120761141	120761385	4.58	9	49		EPB41L5|57669	EPB41L5|57669
chr2	120824778	120825022	8.37	14.82	86	chr2:120824580-120824808
chr2	120865669	120865913	4.98	10	51	chr2:120865778-120866006
chr2	121049087	121049331	4.58	9	46	chr2:121049087-121049315		RALB|5899
chr2	121156905	121157149	5.68	10.22	57	chr2:121156899-121157127
chr2	121199777	121200021	5.08	10.2	55	chr2:121199778-121200006		LOC84931|84931
chr2	123297641	123297885	4.98	10	50
chr2	123439263	123439507	5.58	11.09	57
chr2	123440762	123441006	4.88	8.52	51
chr2	123506366	123506610	4.18	8.4	42	chr2:123506395-123506623
chr2	123801328	123801572	6.68	5.46	68
chr2	123803397	123803641	7.17	5.14	73
chr2	123804867	123805111	9.27	5.53	95	chr2:123804848-123805076
chr2	124751433	124751677	4.98	10	53			CNTNAP5|129684
chr2	124951151	124951395	4.88	9.8	50
chr2	126468983	126469227	5.98	8.77	60
chr2	127984240	127984484	7.67	15.21	78	chr2:127984279-127984507		CYP27C1|339761
chr2	128113056	128113300	11.16	22.21	113	chr2:128113078-128113306		MAP3K2|10746
chr2	128168990	128169234	4.08	8.2	41	chr2:128168991-128169219	PROC|5624	PROC|5624
chr2	129855920	129856164	5.28	10.6	53
chr2	130084311	130084555	7.57	15.21	81	chr2:130084349-130084577
chr2	130703281	130703525	6.58	13.2	66	chr2:130703284-130703512		LOC389033|389033
chr2	133141631	133141875	4.68	9.4	48	chr2:133141629-133141857		GPR39|2863
chr2	134262466	134262710	10.86	16.07	110	chr2:134262471-134262699
chr2	134392084	134392328	4.08	8.2	42
chr2	134658526	134658770	5.58	11.2	56	chr2:134658527-134658755
chr2	134875853	134876097	10.86	21.41	110	chr2:134875868-134876096	MIR3679|100500878	MIR3679|100500878
chr2	136456523	136456767	4.58	9.2	47			MIR128-1|406915
chr2	136718232	136718476	5.08	10.2	51			DARS|1615
chr2	136720070	136720314	5.08	10.2	53	chr2:136720020-136720248		DARS|1615
chr2	136936687	136936931	4.88	8.56	50	chr2:136936704-136936932
chr2	138225315	138225559	4.18	8.4	43
chr2	139193349	139193593	8.47	16.81	85	chr2:139193380-139193608
chr2	139274358	139274602	4.58	8.83	46	chr2:139274347-139274575		SPOPL|339745
chr2	139651414	139651658	4.28	8.6	45	chr2:139651362-139651590	LOC647012|647012	LOC647012|647012
chr2	142212819	142213063	4.88	9.8	51	chr2:142212772-142213000
chr2	142496702	142496946	8.17	16.21	82
chr2	142622579	142622823	6.48	13	66	chr2:142622594-142622822
chr2	143615378	143615622	5.07	10.81	68	chr2:143615399-143615627		KYNU|8942
chr2	143631958	143632202	5.88	9.67	60	chr2:143631988-143632216	KYNU|8942	KYNU|8942
chr2	143701935	143702179	7.77	13.93	81	chr2:143701951-143702179
chr2	143921078	143921322	9.86	8.98	103			ARHGAP15|55843
chr2	143923021	143923265	10.26	9.83	103			ARHGAP15|55843
chr2	144079584	144079828	5.88	11.8	60	chr2:144079645-144079873
chr2	144092510	144092754	11.26	6.7	118
chr2	144094377	144094621	21.52	15.01	219
chr2	144122922	144123166	8.37	11.9	88
chr2	144500502	144500746	12.95	18.23	131
chr2	144502714	144502958	5.18	5.57	53
chr2	146351291	146351535	8.67	17.21	89	chr2:146351337-146351565
chr2	147272195	147272439	4.78	9.6	49
chr2	147539689	147539933	4.38	8.6	45
chr2	148198885	148199129	4.98	10	50
chr2	148570016	148570260	6.38	12.8	64	chr2:148570052-148570280		ACVR2A|92
chr2	149351833	149352077	5.58	11.2	57	chr2:149351793-149352021
chr2	149862372	149862616	5.38	8.67	54	chr2:149862354-149862582		LYPD6B|130576
chr2	149877075	149877319	5.68	11.13	59	chr2:149877097-149877325		LYPD6B|130576
chr2	150279499	150279743	5.38	10.8	54	chr2:150279497-150279725
chr2	150308272	150308516	5.08	10.2	51	chr2:150308265-150308493
chr2	150413062	150413306	6.38	12.8	65			MMADHC|27249
chr2	150847507	150847751	12.25	6.85	124
chr2	150848190	150848434	18.83	11.71	191	chr2:150848206-150848434
chr2	150956438	150956682	4.58	9.2	47
chr2	151000256	151000500	4.18	8.4	42	chr2:151000252-151000480
chr2	151035193	151035437	4.88	9.8	50	chr2:151035239-151035467
chr2	151444802	151445046	4.38	8.8	45	chr2:151444910-151445138
chr2	151908171	151908415	9.9	20.21	105	chr2:151908182-151908410
chr2	152988932	152989176	5.18	10.4	52	chr2:152988939-152989167		CACNB4|785
chr2	153099377	153099621	4.08	8.2	43
chr2	153587455	153587699	22.02	38.93	221	chr2:153587502-153587730		ARL6IP6|151188
chr2	157239787	157240031	4.38	8.6	46	chr2:157239817-157240045
chr2	157293203	157293447	5.08	10.2	52	chr2:157293156-157293384	GPD2|2820	GPD2|2820
chr2	158077955	158078199	4.78	9.6	50			GALNT5|11227
chr2	159046044	159046288	5.18	7.11	52			CCDC148-AS1|554201
chr2	159355969	159356213	4.28	4.92	45			PKP4|8502
chr2	159359634	159359878	9.27	11.52	93	chr2:159359627-159359855		PKP4|8502
chr2	159580613	159580857	4.98	10	52	chr2:159580614-159580842
chr2	159967948	159968192	5.38	8.92	56
chr2	160147121	160147365	4.98	10	51	chr2:160147113-160147341	WDSUB1|151525	WDSUB1|151525
chr2	161022598	161022842	5.98	11.16	61	chr2:161022621-161022849		ITGB6|3694
chr2	161079100	161079344	4.98	9.3	51	chr2:161079124-161079352		ITGB6|3694
chr2	161086254	161086498	7.17	13.4	73	chr2:161086235-161086463		ITGB6|3694
chr2	161108871	161109115	13.05	26.01	133	chr2:161108856-161109084
chr2	161290382	161290626	5.78	11.4	60	chr2:161290382-161290610		MIR4785|100616364
chr2	161489132	161489376	14.35	17.59	144	chr2:161489110-161489338
chr2	162617776	162618020	5.38	10.6	54	chr2:162617770-162617998
chr2	163677788	163678032	5.78	10.54	59	chr2:163677808-163678036		KCNH7|90134
chr2	164034436	164034680	4.08	6.64	42
chr2	164202591	164202835	10.16	9.62	101	chr2:164202539-164202767
chr2	164204758	164205002	14.65	16.26	148	chr2:164204754-164204982
chr2	164225641	164225885	17.24	13.25	172	chr2:164225597-164225825
chr2	164231699	164231943	5.98	7.39	61	chr2:164231728-164231956
chr2	164695523	164695767	6.48	11.25	66	chr2:164695577-164695805
chr2	164734688	164734932	5.58	9.82	59
chr2	165379101	165379345	9.17	12.9	92	chr2:165379160-165379388
chr2	165550018	165550262	4.55	15.01	76	chr2:165549996-165550224	SNORA70F|100337591	SNORA70F|100337591
chr2	166262809	166263053	6.08	12	63	chr2:166262764-166262992
chr2	166269636	166269880	4.28	8.4	46
chr2	166634731	166634975	4.08	8.2	41			GALNT3|2591
chr2	166991259	166991503	5.08	10.2	52			SCN1A|6323
chr2	169349623	169349867	4.18	8.4	43	chr2:169349683-169349911		CERS6|253782
chr2	169489331	169489575	5.98	12	62			MIR4774|100616356
chr2	170114599	170114843	4.18	8.4	43	chr2:170114576-170114804
chr2	170552295	170552539	7.77	15.61	81	chr2:170552297-170552525	PHOSPHO2-KLHL23|100526832,PHOSPHO2|493911	PHOSPHO2-KLHL23|100526832,PHOSPHO2|493911
chr2	171806005	171806249	4.78	9.6	50	chr2:171806003-171806231		GORASP2|26003
chr2	171943361	171943605	6.58	11.09	68	chr2:171943347-171943575		TLK1|9874
chr2	172127998	172128242	4.68	9.4	48	chr2:172128030-172128258		TLK1|9874
chr2	172380529	172380773	4.88	9.6	49		CYBRD1|79901	CYBRD1|79901
chr2	172421041	172421285	5.48	10.8	59	chr2:172421048-172421276		CYBRD1|79901
chr2	173818858	173819102	8.37	11.64	85	chr2:173818896-173819124
chr2	173903046	173903290	9.96	17.92	102	chr2:173903037-173903265		ZAK|51776
chr2	174067946	174068190	8.47	16.84	87	chr2:174067947-174068175
chr2	177331809	177332053	9.66	18.93	98
chr2	177517072	177517316	7.77	15.45	79	chr2:177517083-177517311		LOC375295|375295
chr2	177679139	177679383	11.36	11.82	115	chr2:177679121-177679349
chr2	177685778	177686022	5.78	11.6	58	chr2:177685758-177685986
chr2	177701288	177701532	6.58	12.51	69
chr2	177710459	177710703	9.27	10.4	94	chr2:177710478-177710706
chr2	177714916	177715160	8.97	8.31	91
chr2	177719394	177719638	4.18	5.59	42
chr2	178011769	178012013	4.38	7.78	45
chr2	178036111	178036355	6.08	10.75	63	chr2:178036089-178036317		HNRNPA3|220988
chr2	178041518	178041762	5.38	10.8	56	chr2:178041541-178041769		HNRNPA3|220988
chr2	178098834	178099078	5.68	11.2	57	chr2:178098835-178099063		MIR4444-1|100616394
chr2	178107320	178107564	7.67	14.01	78	chr2:178107286-178107514		MIR3128|100422824
chr2	178399769	178400013	4.78	9.6	49			TTC30B|150737
chr2	178649459	178649703	4.18	8.4	42
chr2	178976884	178977128	7.97	16.01	83	chr2:178976885-178977113	RBM45|129831	RBM45|129831
chr2	179293120	179293364	6.28	12.6	64	chr2:179293116-179293344		PRKRA|8575
chr2	180286886	180287130	4.78	9.4	50
chr2	180439060	180439304	12.45	19.13	125	chr2:180439057-180439285		ZNF385B|151126
chr2	180576058	180576302	4.98	10	51			ZNF385B|151126
chr2	182258259	182258503	4.78	9.6	48
chr2	182478104	182478348	5.18	9.76	52	chr2:182478119-182478347		CERKL|375298
chr2	182478870	182479114	5.18	10.4	53	chr2:182478843-182479071		CERKL|375298
chr2	186214804	186215048	4.18	8.4	44	chr2:186214846-186215074
chr2	186667735	186667979	5.28	8.61	54	chr2:186667696-186667924
chr2	186678477	186678721	5.18	10.4	54	chr2:186678456-186678684
chr2	186702251	186702495	4.08	8.2	42
chr2	187350307	187350551	7.27	14.6	76	chr2:187350313-187350541	ZC3H15|55854	ZC3H15|55854
chr2	187554940	187555184	4.08	8.2	42		FAM171B|165215	FAM171B|165215
chr2	188364664	188364908	7.57	11.96	76	chr2:188364677-188364905
chr2	188507270	188507514	6.08	11.96	63	chr2:188507286-188507514
chr2	188718343	188718587	6.18	12.4	64	chr2:188718291-188718519
chr2	188831461	188831705	5.08	10.2	53
chr2	188915456	188915700	4.08	6.98	41
chr2	189228782	189229026	6.58	13.2	67	chr2:189228794-189229022
chr2	190306668	190306912	4.78	9.4	48		WDR75|84128	WDR75|84128
chr2	190345923	190346167	8.47	11.32	88	chr2:190345946-190346174		WDR75|84128
chr2	190352086	190352330	22.02	16.09	223	chr2:190352124-190352352		WDR75|84128
chr2	190406336	190406580	20.22	14.94	204	chr2:190406360-190406588		SLC40A1|30061
chr2	190420757	190421001	6.38	5.14	64	chr2:190420839-190421067		SLC40A1|30061
chr2	190426081	190426325	4.38	4.06	44			SLC40A1|30061
chr2	190426659	190426903	4.88	4.51	50			SLC40A1|30061
chr2	190435509	190435753	9.76	12.5	99	chr2:190435485-190435713	SLC40A1|30061	SLC40A1|30061
chr2	190496447	190496691	4.98	10	51			ASNSD1|54529
chr2	190505752	190505996	10.36	20.61	106	chr2:190505779-190506007		ASNSD1|54529
chr2	191284562	191284806	4.58	9.2	47			MFSD6|54842
chr2	191651587	191651831	6.28	12.6	64	chr2:191651625-191651853
chr2	192035118	192035362	5.78	11.6	59	chr2:192035072-192035300		STAT4|6775
chr2	192194576	192194820	4.88	9.8	51	chr2:192194567-192194795
chr2	192223075	192223319	4.18	8.4	44	chr2:192223063-192223291
chr2	192502267	192502511	4.48	6.07	45	chr2:192502236-192502464		NABP1|64859
chr2	192510904	192511148	6.77	13.4	69	chr2:192510912-192511140		NABP1|64859
chr2	196547961	196548205	4.38	8.8	47	chr2:196547962-196548190		SLC39A10|57181
chr2	197155867	197156111	4.06	9.2	47
chr2	198010519	198010763	6.68	13.4	69	chr2:198010530-198010758
chr2	198022804	198023048	5.08	9.71	54
chr2	198478234	198478478	4.28	8.6	45	chr2:198478228-198478456
chr2	198707686	198707930	8.07	10.41	83			PLCL1|5334
chr2	198709663	198709907	6.28	7.25	64			PLCL1|5334
chr2	200715940	200716184	6.77	13.6	70	chr2:200715946-200716174	FONG|348751	FONG|348751
chr2	201616251	201616495	4.68	9.2	48	chr2:201616245-201616473		LOC100507140|100507140
chr2	201754069	201754313	6.87	13.8	69	chr2:201754094-201754322	NIF3L1|60491	NIF3L1|60491
chr2	201979493	201979737	4.18	8	41	chr2:201979580-201979808	CFLAR|8837	CFLAR|8837
chr2	204333753	204333997	4.58	9.2	47
chr2	204974412	204974656	8.57	17.21	87	chr2:204974421-204974649
chr2	205204579	205204823	6.28	12.6	65	chr2:205204608-205204836
chr2	206628793	206629037	4.28	8.4	43
chr2	207395617	207395861	5.38	10.8	55
chr2	207424020	207424264	5.48	11	56	chr2:207424021-207424249
chr2	208712616	208712860	4.08	8.2	43
chr2	209130716	209130960	10.66	21.41	108	chr2:209130689-209130917	PIKFYVE|200576	PIKFYVE|200576
chr2	209331036	209331280	6.28	12.6	63	chr2:209331116-209331344
chr2	210233621	210233865	9.27	18.61	94	chr2:210233658-210233886
chr2	210283841	210284085	4.28	8.4	45		MAP2|4133	MAP2|4133
chr2	211583337	211583581	6.18	12.2	63
chr2	212236497	212236741	5.78	9.46	58
chr2	212243324	212243568	6.48	11.76	67	chr2:212243352-212243580
chr2	212258395	212258639	8.67	5.71	89
chr2	212261724	212261968	9.07	5.69	92
chr2	212281204	212281448	4.88	9.38	50	chr2:212281189-212281417
chr2	212287691	212287935	8.27	5.93	86	chr2:212287872-212288100
chr2	212290930	212291174	7.17	5.22	72	chr2:212290971-212291199
chr2	212300067	212300311	8.87	12.03	88
chr2	212337803	212338047	14.15	10.94	142
chr2	212517034	212517278	5.48	10.63	56
chr2	212609332	212609576	10.86	20.38	109	chr2:212609321-212609549
chr2	213459839	213460083	4.08	8.2	43	chr2:213459810-213460038
chr2	213757055	213757299	4.08	8.2	41	chr2:213757040-213757268		MIR4776-1|100616267
chr2	213770587	213770831	8.07	11.38	82	chr2:213770610-213770838		MIR4776-1|100616267
chr2	213832249	213832493	4.18	8.16	43			MIR4776-2|100616472
chr2	214015000	214015244	6.08	8.86	61	chr2:214014999-214015227	IKZF2|22807	IKZF2|22807
chr2	214126659	214126903	5.88	7.21	60	chr2:214126683-214126911		LOC100130451|100130451
chr2	214131249	214131493	7.87	8.32	82			LOC100130451|100130451
chr2	215243043	215243287	10.86	7.43	109	chr2:215243058-215243286		VWC2L|402117
chr2	215243659	215243903	10.86	7.53	111	chr2:215243667-215243895		VWC2L|402117
chr2	216001830	216002074	4.95	7.9	53	chr2:216001836-216002064	ABCA12|26154	ABCA12|26154
chr2	216035124	216035368	7.07	14	71	chr2:216035127-216035355		ABCA12|26154
chr2	216081607	216081851	10.46	21.01	106	chr2:216081629-216081857
chr2	216481837	216482081	8.47	16.59	87	chr2:216481864-216482092
chr2	216838215	216838459	5.88	11.6	59	chr2:216838227-216838455		MREG|55686
chr2	216844397	216844641	7.57	15.21	79	chr2:216844416-216844644		MREG|55686
chr2	216945790	216946034	7.17	14.4	73		PECR|55825	PECR|55825
chr2	217459369	217459613	7.17	10.5	74			IGFBP2|3485
chr2	217461940	217462184	7.27	11.44	74			IGFBP2|3485
chr2	217491018	217491262	7.07	14.2	73	chr2:217490996-217491224	IGFBP2|3485	IGFBP2|3485
chr2	217622396	217622640	7.47	14.22	80	chr2:217622409-217622637
chr2	217704513	217704757	4.98	10	51	chr2:217704527-217704755		TNP1|7141
chr2	217919519	217919763	6.38	4.67	64
chr2	217920375	217920619	16.54	14.9	168	chr2:217920413-217920641
chr2	217957475	217957719	13.85	18.33	140	chr2:217957375-217957603
chr2	218058294	218058538	5.68	11.2	58	chr2:218058298-218058526
chr2	218063794	218064038	10.06	19.81	104	chr2:218063788-218064016
chr2	218083566	218083810	5.28	10.6	55	chr2:218083610-218083838
chr2	218112283	218112527	11.06	21.16	113	chr2:218112300-218112528
chr2	218191104	218191348	6.28	9.26	66	chr2:218191131-218191359
chr2	218196448	218196692	5.28	7.62	54	chr2:218196474-218196702
chr2	218231738	218231982	15.44	13.51	155	chr2:218231745-218231973
chr2	218252765	218253009	8.17	16.21	82	chr2:218252752-218252980
chr2	218261071	218261315	5.98	12	61	chr2:218261095-218261323
chr2	218578145	218578389	6.68	11.45	67	chr2:218578199-218578427		DIRC3|729582
chr2	219176963	219177207	5.48	11	56	chr2:219176981-219177209		PNKD|25953
chr2	219592580	219592824	8.17	16.41	86	chr2:219592600-219592828		TTLL4|9654
chr2	220233360	220233604	9.17	18.41	95	chr2:220233449-220233677		DNPEP|23549
chr2	220263724	220263968	8.77	11.8	89	chr2:220263736-220263964		DNPEP|23549
chr2	220264933	220265177	8.47	11.51	86	chr2:220264937-220265165		DNPEP|23549
chr2	220941634	220941878	19.33	14.47	198	chr2:220941669-220941897
chr2	220954832	220955076	5.38	7.76	58	chr2:220954866-220955094
chr2	221030164	221030408	5.38	10.6	56	chr2:221030166-221030394
chr2	221089924	221090168	22.22	17.08	227	chr2:221089928-221090156
chr2	221092149	221092393	10.96	7.12	111	chr2:221092284-221092512
chr2	221137836	221138080	16.3	14.54	169	chr2:221137873-221138101
chr2	221142435	221142679	11.26	8.68	113	chr2:221142409-221142637
chr2	221398333	221398577	7.87	15.81	80	chr2:221398333-221398561
chr2	221484378	221484622	14.35	22.31	145	chr2:221484394-221484622
chr2	221547429	221547673	12.25	19.67	126	chr2:221547453-221547681
chr2	222069858	222070102	6.38	12.8	64	chr2:222069870-222070098
chr2	222709869	222710113	6.38	10.49	65
chr2	223749157	223749401	7.77	15.41	79	chr2:223749171-223749399		ACSL3|2181
chr2	223891006	223891250	4.18	8.4	44	chr2:223890834-223891062		KCNE4|23704
chr2	225196444	225196688	17.93	36.01	182	chr2:225196449-225196677
chr2	225282094	225282338	8.37	16.81	86	chr2:225282122-225282350		FAM124B|79843
chr2	225403591	225403835	6.48	13	66	chr2:225403544-225403772		CUL3|8452
chr2	225515587	225515831	4.78	9.6	48	chr2:225515600-225515828
chr2	225887107	225887351	4.58	9.2	48			MIR4439|100616207
chr2	226088132	226088376	4.58	8.72	49
chr2	226105958	226106202	4.78	9.6	48	chr2:226105972-226106200
chr2	226232186	226232430	4.98	10	51	chr2:226232268-226232496		NYAP2|57624
chr2	226480281	226480525	12.45	8.3	125	chr2:226480326-226480554
chr2	226481151	226481395	15.54	10.8	157	chr2:226481139-226481367
chr2	226984562	226984806	8.87	8.95	90	chr2:226984587-226984815		LOC646736|646736
chr2	226989366	226989610	4.28	4.54	44	chr2:226989382-226989610		LOC646736|646736
chr2	227268186	227268430	7.67	12.07	79	chr2:227268133-227268361
chr2	227288182	227288426	4.68	9.2	47
chr2	227340468	227340712	4.08	8.2	42	chr2:227340521-227340749
chr2	230677869	230678113	4.08	8.2	41	chr2:230677871-230678099
chr2	231200069	231200313	6.68	12.89	72	chr2:231200065-231200293	SP140L|93349	SP140L|93349
chr2	231602390	231602634	4.58	7.54	51	chr2:231602420-231602648		CAB39|51719
chr2	231603879	231604123	4.38	7.04	48	chr2:231603757-231603985		CAB39|51719
chr2	232087650	232087894	6.38	12.6	64	chr2:232087606-232087834		ARMC9|80210
chr2	233160833	233161077	7.47	14.8	75	chr2:233160747-233160975
chr2	233428339	233428583	9.56	19.01	99			EIF4E2|9470
chr2	233920551	233920795	5.48	11	56		INPP5D|3635	INPP5D|3635
chr2	234188963	234189207	5.08	10.2	51	chr2:234189011-234189239	SCARNA5|677775	SCARNA5|677775
chr2	234831238	234831482	6.38	12.8	64		TRPM8|79054	TRPM8|79054
chr2	234885413	234885657	4.58	9	46	chr2:234885408-234885636
chr2	236314760	236315004	7.77	15.41	78
chr2	236478946	236479190	4.08	8.2	41	chr2:236478900-236479128
chr2	237214939	237215183	5.68	11.4	57			ASB18|401036
chr2	237733457	237733701	4.38	8.38	46
chr2	238144055	238144299	5.88	9.71	60
chr2	238145184	238145428	5.28	8.85	53
chr2	238330276	238330520	5.88	11.8	62	chr2:238330287-238330515	COL6A3|1293	COL6A3|1293
chr2	238409679	238409923	8.97	16.36	92	chr2:238409702-238409930		MLPH|79083
chr2	238418744	238418988	5.58	11.2	60	chr2:238418768-238418996		MLPH|79083
chr2	238435565	238435809	4.28	8.6	45	chr2:238435597-238435825		PRLH|51052
chr2	238467568	238467812	7.87	15.81	80	chr2:238467648-238467876	PRLH|51052	PRLH|51052
chr2	238622973	238623217	4.98	10	52			LRRFIP1|9208
chr2	239298970	239299214	6.79	14	74	chr2:239298984-239299212		ASB1|51665
chr2	239437940	239438184	4.08	8.2	41	chr2:239437939-239438167		LOC151171|151171
chr2	240189950	240190194	12.85	25.61	130	chr2:240189977-240190205		MIR4269|100423043
chr2	241009489	241009733	6.18	12.2	62	chr2:241009492-241009720		OR6B3|150681
chr2	241088386	241088630	5.98	12	62	chr2:241088394-241088622	OTOS|150677	OTOS|150677
chr2	242032617	242032861	4.28	8.6	43	chr2:242032630-242032858	MTERFD2|130916	MTERFD2|130916
chr2	242291707	242291951	6.58	12.8	66	chr2:242291734-242291962	FARP2|9855	FARP2|9855
chr2	242702261	242702505	4.68	9.4	47	chr2:242702253-242702481		GAL3ST2|64090
chr2	242833166	242833410	5.58	11.2	56	chr2:242833182-242833410		CXXC11|285093
chr3	396190	396434	13.55	20.36	138	chr3:396197-396425		CHL1|10752
chr3	418868	419112	6.77	13.6	72
chr3	471814	472058	6.68	11.45	68
chr3	2029712	2029956	4.08	8.2	42
chr3	2631064	2631308	5.08	10	51
chr3	3238135	3238379	5.48	10	55	chr3:3238128-3238356		CRBN|51185
chr3	3678562	3678806	7.87	14.7	79	chr3:3678573-3678801
chr3	4039943	4040187	4.28	8.6	45
chr3	4566125	4566369	9.76	17.27	103	chr3:4566140-4566368		ITPR1|3708
chr3	4575417	4575661	4.28	7.81	44	chr3:4575460-4575688		ITPR1|3708
chr3	4580972	4581216	4.08	7.52	44			ITPR1|3708
chr3	4606679	4606923	5.88	10.68	59	chr3:4606681-4606909
chr3	4728988	4729232	44.53	17.11	449	chr3:4728985-4729213
chr3	4730129	4730373	41.94	15.31	425	chr3:4730102-4730330
chr3	4737680	4737924	4.48	6.54	48	chr3:4737650-4737878
chr3	4753387	4753631	7.16	6.8	99			EGOT|100126791
chr3	4757759	4758003	9.27	5	95			EGOT|100126791
chr3	4759188	4759432	8.05	4.89	84	chr3:4759161-4759389		EGOT|100126791
chr3	4763209	4763453	4.48	4.3	46			EGOT|100126791
chr3	4791926	4792170	20.92	27.46	210		EGOT|100126791	EGOT|100126791
chr3	4801781	4802025	5.28	6.85	54	chr3:4801743-4801971	EGOT|100126791	EGOT|100126791
chr3	4811663	4811907	5.98	8.24	62			EGOT|100126791
chr3	4813997	4814241	4.78	5.38	49			EGOT|100126791
chr3	4890004	4890248	10.86	12.02	111
chr3	4898460	4898704	4.58	5.76	47			BHLHE40-AS1|100507582
chr3	4920997	4921241	5.98	7.42	62			BHLHE40-AS1|100507582
chr3	4928976	4929220	4.17	4.74	43	chr3:4928947-4929175		BHLHE40-AS1|100507582
chr3	4942006	4942250	4.88	7.12	50	chr3:4942051-4942279	BHLHE40-AS1|100507582	BHLHE40-AS1|100507582
chr3	4950521	4950765	5.58	8.83	58	chr3:4950535-4950763	BHLHE40-AS1|100507582	BHLHE40-AS1|100507582
chr3	4985381	4985625	4.38	8.8	44	chr3:4985397-4985625		BHLHE40|8553
chr3	5019339	5019583	6.58	7.04	66	chr3:5019322-5019550	BHLHE40|8553	BHLHE40|8553
chr3	5041579	5041823	7.07	11.83	71	chr3:5041552-5041780		BHLHE40|8553
chr3	5101724	5101968	4.46	9	46	chr3:5101797-5102025
chr3	5296423	5296667	11.26	21.02	117	chr3:5296402-5296630	MIR4790|100616334	MIR4790|100616334
chr3	5306913	5307157	6.38	11.4	65	chr3:5306913-5307141		MIR4790|100616334
chr3	5693115	5693359	4.48	6.01	46
chr3	5933606	5933850	8.67	14.2	89
chr3	8297435	8297679	5.48	10.19	59
chr3	8335660	8335904	5.88	7.94	59
chr3	8473780	8474024	4.38	8.8	45	chr3:8473813-8474041
chr3	8498085	8498329	12.29	22.92	153	chr3:8498091-8498319		LMCD1-AS1|100288428
chr3	8522455	8522699	4.08	4.41	42	chr3:8522431-8522659		LMCD1-AS1|100288428
chr3	8526495	8526739	9.46	11.88	98			LMCD1-AS1|100288428
chr3	8534697	8534941	6.48	8.67	65	chr3:8534698-8534926	LMCD1-AS1|100288428	LMCD1-AS1|100288428
chr3	8542408	8542652	6.28	6.18	64	chr3:8542386-8542614	LMCD1-AS1|100288428	LMCD1-AS1|100288428
chr3	8545634	8545878	8.87	7.2	92	chr3:8545663-8545891	LMCD1|29995	LMCD1|29995
chr3	8547786	8548030	5.22	7.06	71		LMCD1|29995	LMCD1|29995
chr3	8692549	8692793	8.57	16	86	chr3:8692588-8692816	SSUH2|51066	SSUH2|51066
chr3	8843471	8843715	7.47	14.78	76	chr3:8843476-8843704		OXTR|5021
chr3	9005376	9005620	5.88	9.51	60	chr3:9005380-9005608	RAD18|56852	RAD18|56852
chr3	9140333	9140577	4.88	8.31	49	chr3:9140380-9140608
chr3	9172300	9172544	6.28	10.67	64	chr3:9172354-9172582
chr3	9211654	9211898	9.76	14.78	100	chr3:9211653-9211881
chr3	9236493	9236737	14.45	13.49	145
chr3	9246038	9246282	5.88	9.25	61	chr3:9246052-9246280		SRGAP3|9901
chr3	9268111	9268355	4.28	8.6	46			SRGAP3|9901
chr3	9286158	9286402	4.28	7.29	44	chr3:9286155-9286383	SRGAP3|9901	SRGAP3|9901
chr3	9455060	9455304	4.27	6.9	45	chr3:9455115-9455343		SETD5|55209
chr3	9463119	9463363	5.68	6.73	59	chr3:9463131-9463359		SETD5|55209
chr3	9464417	9464661	6.08	7.54	62	chr3:9464395-9464623		SETD5|55209
chr3	9757569	9757813	6.38	12.8	65	chr3:9757582-9757810		CPNE9|151835
chr3	9941255	9941499	15.64	27.36	158	chr3:9941264-9941492	IL17RE|132014	IL17RE|132014
chr3	10012144	10012388	9.36	18.81	97	chr3:10012158-10012386		EMC3|55831
chr3	11420832	11421076	4.28	8.6	44	chr3:11420844-11421072
chr3	11550681	11550925	4.78	9.6	49
chr3	11583652	11583896	6.28	12.6	65			VGLL4|9686
chr3	11704119	11704363	6.38	7.67	67	chr3:11704126-11704354		VGLL4|9686
chr3	11762642	11762886	4.88	6.7	49		VGLL4|9686	VGLL4|9686
chr3	11810168	11810412	5.08	5.99	52	chr3:11810170-11810398		VGLL4|9686
chr3	11812000	11812244	5.78	6.19	58	chr3:11811966-11812194		VGLL4|9686
chr3	11816981	11817225	5.48	6.7	57	chr3:11817012-11817240
chr3	12288969	12289213	8.97	14.05	90	chr3:12288977-12289205		PPARG|5468
chr3	12509308	12509552	5.28	10.6	55			TSEN2|80746
chr3	13148180	13148424	4.58	8.6	46	chr3:13148201-13148429		IQSEC1|9922
chr3	13158431	13158675	4.18	8.4	42	chr3:13158518-13158746		IQSEC1|9922
chr3	13257524	13257768	6.68	13.4	67
chr3	13498579	13498823	6.39	10.63	81			HDAC11|79885
chr3	13517635	13517879	28.89	23.71	291	chr3:13517652-13517880	HDAC11|79885	HDAC11|79885
chr3	13926973	13927217	4.18	8.4	45	chr3:13926993-13927221	WNT7A|7476	WNT7A|7476
chr3	14186155	14186399	5.48	10.73	55	chr3:14186193-14186421		TMEM43|79188
chr3	14236269	14236513	4.78	9.6	48			LSM3|27258
chr3	14265175	14265419	4.67	10.91	78	chr3:14265190-14265418		LSM3|27258
chr3	14284643	14284887	7.37	9.43	74
chr3	14290388	14290632	4.28	6.36	44
chr3	14382567	14382811	4.98	7.87	53
chr3	14451024	14451268	11.56	12.45	116		SLC6A6|6533	SLC6A6|6533
chr3	14554657	14554901	4.28	8.4	46	chr3:14554674-14554902		GRIP2|80852
chr3	14692957	14693201	8.87	13.53	90	chr3:14693011-14693239	CCDC174|51244	CCDC174|51244
chr3	14871461	14871705	5.18	7.9	54			FGD5|152273
chr3	14899116	14899360	7.97	16.01	82	chr3:14899113-14899341		FGD5|152273
chr3	14925679	14925923	7.97	13.67	80	chr3:14925707-14925935
chr3	14954669	14954913	6.48	13	65	chr3:14954698-14954926		FGD5-AS1|100505641
chr3	14967805	14968049	4.98	8.69	50			FGD5-AS1|100505641
chr3	15212636	15212880	5.08	6.81	56			COL6A4P1|344875
chr3	15372656	15372900	7.2	13.32	90	chr3:15372658-15372886	SH3BP5|9467	SH3BP5|9467
chr3	15672329	15672573	7.37	9.72	78	chr3:15672336-15672564		BTD|686
chr3	15727440	15727684	22.42	34.99	226	chr3:15727448-15727676
chr3	15797367	15797611	11.35	15.29	118		ANKRD28|23243	ANKRD28|23243
chr3	15840471	15840715	4.85	5.5	52		ANKRD28|23243	ANKRD28|23243
chr3	15847236	15847480	5.28	7.82	57	chr3:15847255-15847483	ANKRD28|23243	ANKRD28|23243
chr3	15857536	15857780	4.08	5.63	45	chr3:15857529-15857757		ANKRD28|23243
chr3	15865347	15865591	5.18	8.49	52			ANKRD28|23243
chr3	15873557	15873801	4.68	9.4	47			ANKRD28|23243
chr3	17351426	17351670	4.38	7.68	46
chr3	17700719	17700963	4.48	8.6	46	chr3:17700790-17701018		TBC1D5|9779
chr3	17861893	17862137	4.48	9	46
chr3	18009661	18009905	8.97	12.84	90		LOC339862|339862	LOC339862|339862
chr3	18015305	18015549	4.38	5.73	47			LOC339862|339862
chr3	18461159	18461403	5.56	4.29	64		SATB1|6304	SATB1|6304
chr3	18462124	18462368	9.96	8.04	102		SATB1|6304	SATB1|6304
chr3	18476159	18476403	6.18	5.52	63		SATB1|6304	SATB1|6304
chr3	18487679	18487923	5.53	10.36	57		SATB1|6304	SATB1|6304
chr3	18524443	18524687	4.88	6.68	50			SATB1|6304
chr3	18526871	18527115	4.38	5.32	45			SATB1|6304
chr3	18548527	18548771	4.85	7.77	59
chr3	18676793	18677037	5.34	14.96	79	chr3:18676819-18677047
chr3	18687877	18688121	4.68	8.85	47
chr3	18708270	18708514	5.68	4.04	57	chr3:18708256-18708484
chr3	18709106	18709350	5.98	4.46	61
chr3	18711253	18711497	7.37	5.74	80
chr3	18802357	18802601	8.07	6.73	83
chr3	18809440	18809684	21.61	16.03	245	chr3:18809445-18809673
chr3	18814693	18814937	8.77	5.8	90	chr3:18814698-18814926
chr3	18815882	18816126	8.66	8.26	117	chr3:18815878-18816106
chr3	18858192	18858436	5.48	6.94	55
chr3	18882086	18882330	30.69	6.3	308	chr3:18882071-18882299
chr3	18883003	18883247	30.88	6.45	310	chr3:18882980-18883208
chr3	18884825	18885069	21.22	4.11	213	chr3:18884813-18885041
chr3	18885432	18885676	24.31	4.93	245
chr3	18930416	18930660	8.73	12.05	91
chr3	19029534	19029778	7.97	7.41	80
chr3	19030630	19030874	5.48	4.98	55
chr3	19908367	19908611	4.78	9.6	49
chr3	19926930	19927174	11.26	21.95	119	chr3:19926934-19927162		EFHB|151651
chr3	20013819	20014063	5.91	13.2	67	chr3:20013816-20014044		RAB5A|5868
chr3	23024750	23024994	4.08	8.2	41	chr3:23024773-23025001
chr3	23156730	23156974	15.44	14.5	162	chr3:23156729-23156957
chr3	23362490	23362734	7.07	12.79	72	chr3:23362462-23362690		MIR548AC|100616384
chr3	23400742	23400986	4.08	8.2	42			MIR548AC|100616384
chr3	23484149	23484393	6.58	13.07	68	chr3:23484141-23484369
chr3	23853261	23853505	4.63	9.08	63		UBE2E1|7324	UBE2E1|7324
chr3	24342955	24343199	4.08	5.65	41
chr3	24349988	24350232	4.38	7.3	44
chr3	24385022	24385266	6.08	10.65	61	chr3:24385026-24385254
chr3	24406857	24407101	4.68	5.54	47	chr3:24406835-24407063
chr3	24551594	24551838	6.87	10.61	70	chr3:24551611-24551839		MIR4792|100616448
chr3	25222725	25222969	4.78	9.6	49
chr3	25379674	25379918	16.54	26.82	166
chr3	25471003	25471247	4.48	7.27	45		RARB|5915	RARB|5915
chr3	25496093	25496337	12.35	16.68	125	chr3:25496103-25496331		RARB|5915
chr3	25574925	25575169	6.87	8.72	71	chr3:25574904-25575132
chr3	25957930	25958174	12.65	17.87	129	chr3:25957931-25958159		LINC00692|285326
chr3	27356524	27356768	17.24	16.28	174
chr3	27358675	27358919	4.68	4.03	47
chr3	27366358	27366602	7.47	10.4	76			NEK10|152110
chr3	27498134	27498378	5.38	5.94	55		SLC4A7|9497	SLC4A7|9497
chr3	27515640	27515884	4.88	8.2	49	chr3:27515653-27515881		SLC4A7|9497
chr3	29322114	29322358	5.18	9.81	53		RBMS3|27303	RBMS3|27303
chr3	29700994	29701238	5.78	11.6	61
chr3	29978917	29979161	4.08	6.3	44	chr3:29978977-29979205
chr3	30154443	30154687	9.86	19.81	101	chr3:30154460-30154688
chr3	31580369	31580613	4.28	6.14	45		STT3B|201595	STT3B|201595
chr3	31657375	31657619	5.08	7.61	52
chr3	31873068	31873312	6.77	13.6	69	chr3:31873120-31873348
chr3	31933657	31933901	8.67	17.41	87	chr3:31933680-31933908
chr3	31950154	31950398	4.58	9.2	48	chr3:31950200-31950428
chr3	32062744	32062988	5.48	10.19	56	chr3:32062713-32062941		OSBPL10|114884
chr3	32136930	32137174	6.58	13.2	70			GPD1L|23171
chr3	32151859	32152103	17.43	26.7	179	chr3:32151813-32152041	GPD1L|23171	GPD1L|23171
chr3	32162652	32162896	6.87	11.5	69	chr3:32162671-32162899		GPD1L|23171
chr3	32165148	32165392	4.48	6.61	46			GPD1L|23171
chr3	32174301	32174545	4.08	6.86	42	chr3:32174298-32174526		GPD1L|23171
chr3	32221946	32222190	9.56	15.44	97	chr3:32221959-32222187
chr3	32480112	32480356	8.97	17.46	93			CMTM7|112616
chr3	32497657	32497901	10.16	17.28	104	chr3:32497672-32497900		CMTM6|54918
chr3	32599230	32599474	6.18	12.4	64			DYNC1LI1|51143
chr3	32754226	32754470	4.78	9.4	49			CNOT10|25904
chr3	33112759	33113003	12.95	26.01	132	chr3:33112762-33112990		TMPPE|643853
chr3	33523712	33523956	8.17	16.41	85	chr3:33523766-33523994		UBP1|7342
chr3	34188271	34188515	7.07	11.31	72
chr3	34238911	34239155	4.08	6.92	41
chr3	34325992	34326236	6.08	10.29	62	chr3:34325988-34326216
chr3	34409143	34409387	6.28	9.57	64
chr3	34416110	34416354	4.88	8.34	49
chr3	34891860	34892104	4.27	8.55	45
chr3	35571006	35571250	8.77	12.78	88
chr3	37029876	37030120	5.08	4.85	52		EPM2AIP1|9852	EPM2AIP1|9852
chr3	37113551	37113795	5.28	7.3	54
chr3	37123849	37124093	4.75	8.56	51
chr3	37212090	37212334	7.47	6.37	75		LRRFIP2|9209	LRRFIP2|9209
chr3	37216299	37216543	6.77	4.52	70	chr3:37216324-37216552	LRRFIP2|9209	LRRFIP2|9209
chr3	37220785	37221029	6.58	5.31	68	chr3:37220740-37220968	LRRFIP2|9209	LRRFIP2|9209
chr3	37268020	37268264	5.82	8.88	60			GOLGA4|2803
chr3	37538585	37538829	4.28	8	44			ITGA9|3680
chr3	37710922	37711166	4.85	10	52
chr3	37794938	37795182	7.87	11.4	81
chr3	37824114	37824358	13.95	20.96	140	chr3:37824120-37824348
chr3	37900942	37901186	6.87	8.31	69		CTDSPL|10217	CTDSPL|10217
chr3	37962507	37962751	7.47	10.9	75			MIR26A1|407015
chr3	37986905	37987149	4.88	8	49	chr3:37986914-37987142		MIR26A1|407015
chr3	38045883	38046127	4.46	9.2	49	chr3:38045917-38046145		VILL|50853
chr3	38494466	38494710	4.68	9.4	50	chr3:38494415-38494643	ACVR2B|93	ACVR2B|93
chr3	38537735	38537979	12.85	25.81	134	chr3:38537747-38537975	EXOG|9941	EXOG|9941
chr3	39218900	39219144	7.87	11.96	83	chr3:39218929-39219157		XIRP1|165904
chr3	39329791	39330035	4.76	10.8	55		CX3CR1|1524	CX3CR1|1524
chr3	39758354	39758598	11.66	16.35	119
chr3	40024344	40024588	9.31	17.61	97	chr3:40024434-40024662
chr3	40203231	40203475	5.88	11.8	60
chr3	40306686	40306930	5.28	10.34	56			EIF1B|10289
chr3	40495846	40496090	4.78	7.41	49		ENTPD3-AS1|285266	ENTPD3-AS1|285266
chr3	40498506	40498750	4.48	7	45		RPL14|9045	RPL14|9045
chr3	40508564	40508808	5.48	6.07	57		RPL14|9045	RPL14|9045
chr3	40509586	40509830	13.55	19.55	136	chr3:40509602-40509830	ZNF619|285267	ZNF619|285267
chr3	41181025	41181269	4.08	8	42	chr3:41181042-41181270
chr3	41259115	41259359	4.28	5.45	44			CTNNB1|1499
chr3	41973732	41973976	6.38	11.64	65			ULK4|54986
chr3	42171918	42172162	5.18	8.89	53	chr3:42171923-42172151		TRAK1|22906
chr3	42205386	42205630	10.06	13.59	104		TRAK1|22906	TRAK1|22906
chr3	42246798	42247042	9.05	18.58	113	chr3:42246807-42247035		TRAK1|22906
chr3	42271441	42271685	6.68	11.45	68			CCK|885
chr3	42530603	42530847	8.07	9.66	82	chr3:42530592-42530820	VIPR1|7433	VIPR1|7433
chr3	43227172	43227416	6.08	6.88	62	chr3:43227170-43227398
chr3	43276662	43276906	4.17	7.58	45
chr3	43336606	43336850	10.96	13.6	110		SNRK|54861	SNRK|54861
chr3	43455551	43455795	4.27	11.33	66
chr3	43686017	43686261	7.97	11.71	81	chr3:43686050-43686278		ANO10|55129
chr3	43710555	43710799	4.18	8.4	44			ABHD5|51099
chr3	45012408	45012652	8.67	15	87	chr3:45012409-45012637	ZDHHC3|51304	ZDHHC3|51304
chr3	45821781	45822025	5.28	10.4	54	chr3:45821825-45822053		SLC6A20|54716
chr3	46099301	46099545	4.58	9	46			XCR1|2829
chr3	46205217	46205461	12.95	26.01	132	chr3:46205229-46205457		CCR1|1230
chr3	46354725	46354969	6.48	11.91	66			CCR2|729230
chr3	46400026	46400270	5.68	11.4	58		CCR2|729230	CCR2|729230
chr3	46414943	46415187	4.78	8.1	49	chr3:46414963-46415191	CCR5|1234	CCR5|1234
chr3	47004582	47004826	6.08	12.2	61	chr3:47004597-47004825		CCDC12|151903
chr3	47077143	47077387	5.58	11	57	chr3:47077130-47077358		NRADDP|100129354
chr3	48317227	48317471	6.08	12.2	62	chr3:48317245-48317473		NME6|10201
chr3	48544972	48545216	4.28	8.4	44	chr3:48544924-48545152	SHISA5|51246	SHISA5|51246
chr3	48967019	48967263	4.28	8.6	45			ARIH2OS|646450
chr3	50184040	50184284	12.15	16.98	124	chr3:50184042-50184270	SEMA3F|6405	SEMA3F|6405
chr3	50188222	50188466	7.57	8.2	78	chr3:50188216-50188444	SEMA3F|6405	SEMA3F|6405
chr3	50373904	50374148	5.98	12	61	chr3:50373924-50374152	RASSF1|11186	RASSF1|11186
chr3	50631726	50631970	6.08	12	64			CISH|1154
chr3	50639060	50639304	12.95	13.24	132	chr3:50639089-50639317	CISH|1154	CISH|1154
chr3	50643026	50643270	9.86	8.94	100		CISH|1154	CISH|1154
chr3	52232757	52233001	5.18	10.4	55	chr3:52232778-52233006	ALAS1|211	ALAS1|211
chr3	52251111	52251355	4.78	9.6	50		TLR9|54106	TLR9|54106
chr3	52253170	52253414	4.58	9.2	49		TLR9|54106	TLR9|54106
chr3	53384706	53384950	4.78	9.6	49	chr3:53384725-53384953	DCP1A|55802	DCP1A|55802
chr3	53552699	53552943	5.18	8.77	54	chr3:53552697-53552925		CACNA1D|776
chr3	53553404	53553648	5.38	8.11	56	chr3:53553383-53553611		CACNA1D|776
chr3	53557693	53557937	4.38	6.46	45	chr3:53557667-53557895		CACNA1D|776
chr3	53585560	53585804	4.18	8.4	42	chr3:53585537-53585765
chr3	53698922	53699166	5.98	12	64	chr3:53698958-53699186
chr3	54312996	54313240	6.58	13.2	66
chr3	54388177	54388421	8.57	8.69	89	chr3:54388217-54388445
chr3	55603202	55603446	11.06	22.21	113	chr3:55603192-55603420
chr3	55816530	55816774	11.76	17.99	119	chr3:55816574-55816802
chr3	55825055	55825299	11.46	14.96	117	chr3:55825076-55825304
chr3	56166288	56166532	7.17	14.4	74	chr3:56166294-56166522
chr3	56667314	56667558	7.57	15.01	77			FAM208A|23272
chr3	56964139	56964383	7.87	15.61	80	chr3:56964123-56964351	ARHGEF3-AS1|100874200	ARHGEF3-AS1|100874200
chr3	57144274	57144518	4.18	8.4	42			ARHGEF3|50650
chr3	57838682	57838926	6.69	13.6	71	chr3:57838719-57838947
chr3	58087755	58087999	4.58	8	48
chr3	58093303	58093547	4.68	9.22	47
chr3	58310428	58310672	7.47	15.01	76		PXK|54899	PXK|54899
chr3	58369662	58369906	11.76	14.32	122			PDHB|5162
chr3	58374366	58374610	6.08	6.56	61			PDHB|5162
chr3	58452964	58453208	12.65	15.56	128			KCTD6|200845
chr3	58457154	58457398	7.87	8.07	80	chr3:58457130-58457358		KCTD6|200845
chr3	58482555	58482799	4.38	7.01	45		KCTD6|200845	KCTD6|200845
chr3	58507818	58508062	8.77	13.37	89			ACOX2|8309
chr3	58843922	58844166	7.57	13.94	80
chr3	59305916	59306160	5.78	10.08	60	chr3:59305844-59306072
chr3	59646540	59646784	5.01	6.53	65
chr3	59650123	59650367	9.66	12.54	98	chr3:59650132-59650360
chr3	60824154	60824398	4.68	9.4	49
chr3	63141785	63142029	4.88	9.8	49
chr3	63922309	63922553	4.68	7.04	47	chr3:63922333-63922561		ATXN7|6314
chr3	63923388	63923632	5.28	8.24	56			ATXN7|6314
chr3	64116979	64117223	4.58	9.2	48	chr3:64117009-64117237		PRICKLE2-AS2|100874242
chr3	64118975	64119219	4.18	8.2	42	chr3:64118990-64119218		PRICKLE2-AS2|100874242
chr3	65334151	65334395	4.38	8.26	45
chr3	65840802	65841046	6.48	13	66	chr3:65840812-65841040		MAGI1-AS1|100873983
chr3	65911039	65911283	4.18	8.4	45			MAGI1-AS1|100873983
chr3	65939244	65939488	6.28	7.65	63
chr3	66126305	66126549	4.98	9.3	50		SLC25A26|115286	SLC25A26|115286
chr3	66465487	66465731	4.78	6.76	48	chr3:66465518-66465746
chr3	66491623	66491867	4.58	9.2	47
chr3	66524159	66524403	7.57	7.41	77	chr3:66524149-66524377		LRIG1|26018
chr3	66531198	66531442	5.58	6.26	58			LRIG1|26018
chr3	66762650	66762894	7.67	15.41	79	chr3:66762723-66762951
chr3	66813822	66814066	9.86	19.81	99	chr3:66813849-66814077
chr3	67343308	67343552	5.18	9.2	53	chr3:67343324-67343552
chr3	67567046	67567290	7.97	11.58	80	chr3:67567027-67567255
chr3	67568766	67569010	5.48	7.5	58	chr3:67568816-67569044
chr3	67740263	67740507	5.08	10.2	52			SUCLG2|8801
chr3	69157228	69157472	4.68	9.2	48			LMOD3|56203
chr3	69192837	69193081	4.98	10	50	chr3:69192849-69193077		LMOD3|56203
chr3	69259253	69259497	4.68	9.4	47	chr3:69259260-69259488
chr3	69261599	69261843	4.58	9.2	46	chr3:69261612-69261840
chr3	69281344	69281588	4.18	8.4	42	chr3:69281405-69281633
chr3	70787070	70787314	16.24	24.68	165	chr3:70787093-70787321
chr3	70853115	70853359	6.38	8.41	67	chr3:70853133-70853361
chr3	71493788	71494032	5.98	11.8	60	chr3:71493826-71494054
chr3	71885258	71885502	7.07	14.2	72
chr3	72026742	72026986	5.98	12	60
chr3	72068260	72068504	4.58	9.2	47
chr3	72115503	72115747	5.18	10.4	52	chr3:72115527-72115755
chr3	72300502	72300746	4.18	8.4	42
chr3	72795746	72795990	5.78	11.6	60	chr3:72795706-72795934
chr3	72871172	72871416	6.08	12.2	62			SHQ1|55164
chr3	73159979	73160223	4.12	17.01	85	chr3:73159983-73160211		EBLN2|55096
chr3	73570374	73570618	4.48	9	48
chr3	73729972	73730216	5.88	11.8	62	chr3:73729957-73730185
chr3	73767987	73768231	4.18	8.4	43	chr3:73767970-73768198
chr3	74682199	74682443	4.88	9.6	50
chr3	77742280	77742524	6.48	12.62	68
chr3	78071442	78071686	4.38	7.35	44	chr3:78071463-78071691
chr3	78307840	78308084	9.96	14.65	100
chr3	78469808	78470052	5.38	10.6	54
chr3	78504953	78505197	4.28	8.48	44
chr3	78555766	78556010	9.46	10.96	96	chr3:78555736-78555964
chr3	78662410	78662654	5.08	8.09	51
chr3	78694939	78695183	11.66	19.99	120	chr3:78694939-78695167
chr3	79418297	79418541	13.25	26.61	133
chr3	84822021	84822265	4.58	9.2	46
chr3	86300967	86301211	6.87	13.8	71
chr3	87382673	87382917	7.37	14.8	75	chr3:87382669-87382897
chr3	87416900	87417144	4.08	7.14	42	chr3:87416945-87417173
chr3	94306110	94306354	9.27	15.43	94	chr3:94306122-94306350
chr3	94680565	94680809	4.98	5.84	51	chr3:94680671-94680899		LOC255025|255025
chr3	95618432	95618676	12.53	16.16	156	chr3:95618466-95618694
chr3	95635363	95635607	6.97	12.12	71	chr3:95635357-95635585
chr3	96850392	96850636	13.35	20.69	136	chr3:96850397-96850625
chr3	96906685	96906929	8.88	16.66	122	chr3:96906695-96906923
chr3	96923608	96923852	13.15	12.63	132	chr3:96923611-96923839
chr3	96976812	96977056	13.55	13.02	140	chr3:96976790-96977018
chr3	97136757	97137001	5.38	9.1	54			EPHA6|285220
chr3	97438029	97438273	4.08	7.45	42			ARL6|84100
chr3	97573648	97573892	5.08	10	52			CRYBG3|131544
chr3	97598693	97598937	4.37	7.53	46
chr3	97646566	97646810	5.68	10.27	60	chr3:97646576-97646804		MINA|84864
chr3	98240790	98241034	6.89	12.13	72		CLDND1|56650	CLDND1|56650
chr3	98312474	98312718	8.17	16.41	83	chr3:98312441-98312669	CPOX|1371	CPOX|1371
chr3	98376271	98376515	5.18	10.4	55
chr3	99536411	99536655	6.48	12.21	66	chr3:99536427-99536655	CMSS1|84319	CMSS1|84319
chr3	99544197	99544441	4.48	9	46	chr3:99544200-99544428	CMSS1|84319	CMSS1|84319
chr3	99603427	99603671	6.08	9.64	65		FILIP1L|11259	FILIP1L|11259
chr3	99622717	99622961	9.56	13.61	96	chr3:99622774-99623002		FILIP1L|11259
chr3	99721900	99722144	5.38	6.4	56	chr3:99721888-99722116	MIR548G|100313938	MIR548G|100313938
chr3	100219460	100219704	6.58	13.2	70		TMEM45A|55076	TMEM45A|55076
chr3	100280738	100280982	5.08	8.25	52	chr3:100280765-100280993		GPR128|84873
chr3	100584305	100584549	10.56	7.51	107
chr3	100588776	100589020	7.87	4.28	83
chr3	100593681	100593925	14.84	11.95	151	chr3:100593715-100593943
chr3	100618961	100619205	5.78	9.24	62
chr3	100762331	100762575	13.58	15.12	144			ABI3BP|25890
chr3	100789794	100790038	5.18	5.97	54
chr3	100914960	100915204	5.29	9.87	63
chr3	101443911	101444155	5.98	11.8	60	chr3:101443905-101444133	CEP97|79598	CEP97|79598
chr3	101463693	101463937	9.31	19.01	97	chr3:101463692-101463920		CEP97|79598
chr3	101498526	101498770	5.98	12	61	chr3:101498527-101498755	NXPE3|91775	NXPE3|91775
chr3	101584579	101584823	4.23	5.79	50	chr3:101584576-101584804		NFKBIZ|64332
chr3	101881978	101882222	6.18	6.73	63	chr3:101881975-101882203
chr3	101943023	101943267	4.46	4.67	49	chr3:101943069-101943297
chr3	101944412	101944656	6.25	10.76	103	chr3:101944403-101944631
chr3	101956807	101957051	9.78	7.72	121
chr3	101983332	101983576	5.78	5.56	59
chr3	102043421	102043665	5.98	5.19	61
chr3	102052347	102052591	4.98	4.82	52
chr3	102069155	102069399	4.59	5.23	53
chr3	102175301	102175545	5.68	5.09	58			ZPLD1|131368
chr3	102199713	102199957	4.98	5.76	52			ZPLD1|131368
chr3	102249368	102249612	7.67	12.46	78
chr3	102256017	102256261	4.18	7.93	43
chr3	102293108	102293352	4.15	9.4	47
chr3	102749684	102749928	7.97	14.54	81
chr3	103107278	103107522	5.78	8.71	59
chr3	103124953	103125197	12.75	10.45	131
chr3	103235812	103236056	7.57	12.77	76
chr3	103534078	103534322	10.86	10.79	108
chr3	103535409	103535653	4.5	4.58	53
chr3	104315504	104315748	5.58	8.92	56
chr3	104329561	104329805	4.18	4.48	45
chr3	104331458	104331702	4.38	4.71	44
chr3	105185570	105185814	6.08	10.7	61	chr3:105185528-105185756
chr3	105743889	105744133	5.08	7.24	52
chr3	106176264	106176508	7.07	14.2	72	chr3:106176259-106176487
chr3	106720546	106720790	4.28	8.6	44
chr3	106983728	106983972	4.08	8.2	43			LOC344595|344595
chr3	107037069	107037313	4.18	8.4	43
chr3	107175490	107175734	4.75	7.53	49
chr3	107616326	107616570	6.58	11.63	67			LINC00636|285205
chr3	107695088	107695332	8.27	12	86	chr3:107695088-107695316
chr3	107718229	107718473	9.36	15.47	95	chr3:107718216-107718444
chr3	107725921	107726165	4.08	8.2	42	chr3:107726005-107726233
chr3	107851726	107851970	5.43	10.62	57			CD47|961
chr3	110613491	110613735	4.08	8.2	43
chr3	111300967	111301211	16.94	24.65	172	chr3:111300957-111301185		ZBED2|79413
chr3	111317528	111317772	7.47	14.29	75		ZBED2|79413	ZBED2|79413
chr3	111371406	111371650	5.88	11.69	61			PLCXD2|257068
chr3	111410307	111410551	6.6	13.6	69	chr3:111410302-111410530		PLCXD2|257068
chr3	111500800	111501044	5.58	11.2	58	chr3:111500773-111501001		PHLDB2|90102
chr3	111557000	111557244	5.68	11.4	59			PHLDB2|90102
[truncated: 9,596 more rows]

## Sheet: Table S4
Supplementary Table S4. List of GATA3 ChIP-seq peaks in MCF7 cell line. Peaks overlapping with T47D by at least 1bp are indicated, as well as the nearest gene to the peak, within 10 or 50kb from peak
border. Fc - fold change
#chr	start	end	fcOverInput	fcOverLocal	HOMERscore	T47D_overlapping_peaks	nearestGene_10kb	nearestGene_50kb
chr1	852790	853018	10.77	18.36	107		LOC100130417|100130417	LOC100130417|100130417
chr1	931398	931626	4.62	9.27	46		HES4|57801	HES4|57801
chr1	1707172	1707400	4.92	9.89	49	chr1:1707176-1707420	NADK|65220	NADK|65220
chr1	1790805	1791033	8	16.07	78			GNB1|2782
chr1	1814909	1815137	6.57	12.98	65		GNB1|2782	GNB1|2782
chr1	2462433	2462661	4.21	8.45	41	chr1:2462368-2462612	HES5|388585	HES5|388585
chr1	3043841	3044069	13.95	28.03	136		MIR4251|100422968	MIR4251|100422968
chr1	3130355	3130583	5.54	11.13	54
chr1	3619996	3620224	7.59	15.25	75	chr1:3620003-3620247	TP73|7161	TP73|7161
chr1	3633956	3634184	4.51	9.07	45			TP73|7161
chr1	4008512	4008740	5.64	11.33	56		LOC728716|728716	LOC728716|728716
chr1	4672233	4672461	4.21	7.99	41			AJAP1|55966
chr1	4673109	4673337	4.1	7.83	41			AJAP1|55966
chr1	4719206	4719434	4.21	8.24	41		AJAP1|55966	AJAP1|55966
chr1	4838131	4838359	6.26	12.57	64
chr1	5286455	5286683	4.82	9.69	47
chr1	5658076	5658304	9.03	17.72	88			MIR4417|100616489
chr1	5708882	5709110	7.8	15.66	79
chr1	5748587	5748815	6.26	12.57	62
chr1	6019811	6020039	9.03	17.93	90			KCNAB2|8514
chr1	6217999	6218227	17.03	34.21	170	chr1:6217984-6218228		CHD5|26038
chr1	6671841	6672069	5.23	10.51	53		PHF13|148479	PHF13|148479
chr1	6683389	6683617	13.13	26.38	128	chr1:6683365-6683609	THAP3|90326	THAP3|90326
chr1	6748441	6748669	4.31	8.66	42	chr1:6748392-6748636		DNAJC11|55735
chr1	6854359	6854587	9.64	19.37	96		CAMTA1|23261	CAMTA1|23261
chr1	6860882	6861110	6.77	13.39	67			CAMTA1|23261
chr1	7019633	7019861	20.31	23.4	200
chr1	7020585	7020813	8.21	7.25	80
chr1	7078819	7079047	5.54	11.13	56
chr1	7079618	7079846	4	8.04	39
chr1	7166844	7167072	16.62	33.38	163
chr1	7283930	7284158	5.13	10.3	51
chr1	7386455	7386683	5.23	10.51	55
chr1	7395736	7395964	8.31	15.09	83
chr1	7507954	7508182	5.54	11.13	54	chr1:7507939-7508183
chr1	7599764	7599992	9.54	19.16	97	chr1:7599783-7600027
chr1	7972044	7972272	4.72	9.48	47			TNFRSF9|3604
chr1	8075104	8075332	21.85	14.85	217	chr1:8075098-8075342		ERRFI1|54206
chr1	8077665	8077893	18.26	10.87	182	chr1:8077635-8077879	ERRFI1|54206	ERRFI1|54206
chr1	8118544	8118772	4.31	8.66	43	chr1:8118567-8118811		ERRFI1|54206
chr1	8130459	8130687	4.62	9.27	45			ERRFI1|54206
chr1	8138223	8138451	12.11	23.2	119	chr1:8138190-8138434
chr1	8180730	8180958	12.82	20.59	132	chr1:8180743-8180987
chr1	8242555	8242783	25.54	36.76	251	chr1:8242540-8242784
chr1	8257839	8258067	11.49	15.12	113
chr1	8318953	8319181	23.9	27.54	234
chr1	8472641	8472869	12	23.13	117	chr1:8472628-8472872		RERE|473
chr1	8730367	8730595	14.47	19.99	141	chr1:8730360-8730604
chr1	8761626	8761854	5.03	7.8	49	chr1:8761569-8761813
chr1	8806146	8806374	4.72	9.27	47
chr1	8889459	8889687	4.53	10.51	55			RERE|473
chr1	8963946	8964174	13.64	27.2	133	chr1:8963944-8964188		ENO1|2023
chr1	8975555	8975783	31.6	40.17	308	chr1:8975576-8975820		CA6|765
chr1	9049776	9050004	12	24.11	125	chr1:9049786-9050030		SLC2A7|155184
chr1	9139223	9139451	5.13	10.3	50		SLC2A5|6518	SLC2A5|6518
chr1	9240416	9240644	5.13	8.89	52			MIR34A|407040
chr1	9285521	9285749	7.49	15.04	75		H6PD|9563	H6PD|9563
chr1	9350142	9350370	4.62	7.63	45		SPSB1|80176	SPSB1|80176
chr1	9406039	9406267	16.11	29.26	157
chr1	9495187	9495415	4.1	8.24	41
chr1	9509244	9509472	26.06	27.71	255
chr1	9551177	9551405	4.31	8.66	43			SLC25A33|84275
chr1	9565448	9565676	4.1	8.24	40			SLC25A33|84275
chr1	9865294	9865522	7.49	15.04	74	chr1:9865227-9865471		CLSTN1|22883
chr1	10010521	10010749	13.23	26.58	131	chr1:10010494-10010738	NMNAT1|64802	NMNAT1|64802
chr1	10011839	10012067	5.86	10.41	62		NMNAT1|64802	NMNAT1|64802
chr1	10084650	10084878	9.54	19.16	93		UBE4B|10277	UBE4B|10277
chr1	10138646	10138874	5.64	11.33	57			UBE4B|10277
chr1	10143225	10143453	4.92	9.89	49
chr1	10343427	10343655	4.31	8.66	42
chr1	10571062	10571290	6.67	8.1	65	chr1:10571011-10571255		PEX14|5195
chr1	10574756	10574984	4.64	6.87	57	chr1:10574738-10574982		PEX14|5195
chr1	10597715	10597943	5.54	11.13	56
chr1	10615670	10615898	14.88	29.88	146
chr1	10791175	10791403	4.1	8.24	40
chr1	10864338	10864566	4.62	9.27	47	chr1:10864336-10864580	CASZ1|54897	CASZ1|54897
chr1	10891087	10891315	5.75	11.54	57			CASZ1|54897
chr1	10953366	10953594	5.03	10.1	50	chr1:10953369-10953613
chr1	10960316	10960544	6.87	12.3	68
chr1	11140350	11140578	7.49	15.04	76	chr1:11140331-11140575		EXOSC10|5394
chr1	11545699	11545927	5.75	11.54	58		PTCHD2|57540	PTCHD2|57540
chr1	11969784	11970012	4.1	8.24	41	chr1:11969786-11970030		KIAA2013|90231
chr1	12037800	12038028	5.95	11.95	59		MFN2|9927	MFN2|9927
chr1	12192188	12192416	6.36	12.78	63		TNFRSF8|943	TNFRSF8|943
chr1	12458644	12458872	5.23	10.51	51
chr1	12538339	12538567	5.64	10.07	55			SNORA59A|677885,SNORA59B|677882
chr1	12545663	12545891	9.85	13.43	97			SNORA59A|677885,SNORA59B|677882
chr1	13931895	13932123	5.54	10.92	56			PDPN|10630
chr1	14052501	14052729	5.64	11.33	57			PRDM2|7799
chr1	14208071	14208299	8.62	17.31	85
chr1	14382354	14382582	4.21	8.45	41
chr1	14476001	14476229	8.31	16.28	82
chr1	14751162	14751390	6.57	13.19	65	chr1:14751149-14751393
chr1	15105617	15105845	4.31	8.66	42
chr1	15252638	15252866	7.49	15.04	74		KAZN|23254	KAZN|23254
chr1	15342456	15342684	5.13	9.65	53
chr1	15343740	15343968	6.87	13.81	67
chr1	15466278	15466506	5.64	11.13	55			C1orf126|200197
chr1	15527160	15527388	15.7	25.11	156			FHAD1|114827
chr1	15556350	15556578	5.95	11.95	58			FHAD1|114827
chr1	15738682	15738910	6.87	13.81	69		EFHD2|79180	EFHD2|79180
chr1	15784291	15784519	9.44	18.96	92		CELA2A|63036	CELA2A|63036
chr1	15944619	15944847	5.64	8.66	57		DDI2|84301	DDI2|84301
chr1	15945157	15945385	5.75	8.95	56		DDI2|84301	DDI2|84301
chr1	16127010	16127238	12.93	23.79	129	chr1:16127020-16127264	UQCRHL|440567	UQCRHL|440567
chr1	16176605	16176833	4	8.04	40	chr1:16176526-16176770	FLJ37453|729614	FLJ37453|729614
chr1	16265845	16266073	6.16	12.36	62	chr1:16265834-16266078		ZBTB17|7709
chr1	16403417	16403645	6.26	12.57	62		FAM131C|348487	FAM131C|348487
chr1	16447576	16447804	7.49	15.04	74			EPHA2|1969
chr1	16502585	16502813	4.51	9.07	46			EPHA2|1969
chr1	17039874	17040102	5.64	11.33	55		ESPNP|284729	ESPNP|284729
chr1	17047391	17047619	5.85	11.75	60		ESPNP|284729	ESPNP|284729
chr1	17489378	17489606	4.72	9.48	47			PADI1|29943
chr1	17559517	17559745	10.87	13.18	106			PADI3|51702
chr1	17560175	17560403	6.67	7.32	66			PADI3|51702
chr1	17563921	17564149	4.1	4.41	40			PADI3|51702
chr1	17619445	17619673	5.13	10.1	53			PADI4|23569
chr1	17674625	17674853	6.36	12.78	64			PADI6|353238
chr1	17738708	17738936	4.21	8.45	41			RCC2|55920
chr1	17802337	17802565	19.59	39.15	196			RCC2|55920
chr1	17837464	17837692	5.64	11.33	56			ARHGEF10L|55160
chr1	17851706	17851934	10.46	14.18	102			ARHGEF10L|55160
chr1	17855998	17856226	4.92	6.4	48			ARHGEF10L|55160
chr1	17886348	17886576	6.26	12.57	61	chr1:17886360-17886604		ARHGEF10L|55160
chr1	18460892	18461120	6.26	12.57	63			IGSF21|84966
chr1	18528502	18528730	4.1	8.24	42
chr1	18625342	18625570	9.75	19.58	97
chr1	18756297	18756525	7.9	15.87	80
chr1	18791173	18791401	5.03	10.1	51			KLHDC7A|127707
chr1	18862109	18862337	4.82	9.03	48
chr1	19229630	19229858	14.88	27.5	151	chr1:19229644-19229888	ALDH4A1|8659	ALDH4A1|8659
chr1	19259033	19259261	4.41	8.86	47			IFFO2|126917
chr1	19299103	19299331	9.13	18.34	94			IFFO2|126917
chr1	19717799	19718027	6.05	12.16	62	chr1:19717811-19718055
chr1	19874398	19874626	4.21	8.45	41			C1orf151-NBL1|100532736,MINOS1|440574
chr1	19966556	19966784	6.05	12.16	61		NBL1|4681	NBL1|4681
chr1	20128781	20129009	4.21	8.24	41		TMCO4|255104	TMCO4|255104
chr1	20301433	20301661	16.72	33.59	164	chr1:20301425-20301669	PLA2G2A|5320	PLA2G2A|5320
chr1	20764177	20764405	4.62	9.27	46		LOC339505|339505	LOC339505|339505
chr1	20802746	20802974	5.13	10.3	50	chr1:20802736-20802980	CAMK2N1|55450	CAMK2N1|55450
chr1	20857470	20857698	10.46	17.81	103			FAM43B|163933
chr1	20865261	20865489	13.34	17.84	131			FAM43B|163933
chr1	20940218	20940446	16.72	33.59	167			PINK1|65018
chr1	21196337	21196565	4.72	9.48	50
chr1	21223479	21223707	7.66	21.02	102
chr1	21291384	21291612	4.51	9.07	46
chr1	21390651	21390879	22.26	39.73	222			EIF4G3|8672
chr1	21427189	21427417	4.1	8.24	42			EIF4G3|8672
chr1	21563216	21563444	12.21	22.17	121	chr1:21563204-21563448		ECE1|1889
chr1	21568253	21568481	16.72	20.1	164			ECE1|1889
chr1	21569392	21569620	6.05	6.29	62	chr1:21569414-21569658		ECE1|1889
chr1	21578479	21578707	18.57	25.49	184	chr1:21578460-21578704		ECE1|1889
chr1	21581153	21581381	4.92	4.97	48			ECE1|1889
chr1	21595057	21595285	7.8	15.46	76	chr1:21594989-21595233		ECE1|1889
chr1	21651111	21651339	5.75	10.48	59			ECE1|1889
chr1	21669985	21670213	6.05	12.16	60		ECE1|1889	ECE1|1889
chr1	21958747	21958975	6.57	13.19	66			RAP1GAP|5909
chr1	22285256	22285484	5.44	10.92	55	chr1:22285253-22285497		CELA3B|23436
chr1	22352420	22352648	6.05	12.16	60		LINC00339|29092	LINC00339|29092
chr1	22357661	22357889	5.95	11.95	58		LINC00339|29092	LINC00339|29092
chr1	22369698	22369926	16.72	33.38	163	chr1:22369703-22369947	CDC42|998	CDC42|998
chr1	22498850	22499078	12.93	25.97	128			WNT4|54361
chr1	22601811	22602039	4	8.04	40
chr1	22623639	22623867	12	24.11	118	chr1:22623628-22623872
chr1	22674931	22675159	10.16	20.2	99
chr1	22739094	22739322	5.85	9.67	58			ZBTB40|9923
chr1	22799165	22799393	5.33	10.72	52	chr1:22799182-22799426		ZBTB40|9923
chr1	22955671	22955899	5.44	10.92	53		C1QA|712	C1QA|712
chr1	23000717	23000945	4.21	8.24	41	chr1:23000747-23000991		C1QB|713
chr1	23077801	23078029	4.82	9.69	49			MIR4684|100616391
chr1	23551653	23551881	6.46	12.98	65	chr1:23551619-23551863		HTR1D|3352
chr1	23656458	23656686	6.67	13.39	65			HNRNPR|10236
chr1	23703957	23704185	4.2	8.86	43		ZNF436|80818	ZNF436|80818
chr1	23778593	23778821	32.62	49.94	319	chr1:23778596-23778840		TCEA3|6920
chr1	23799945	23800173	7.9	13.68	78	chr1:23799963-23800207		ASAP3|55616
chr1	23866411	23866639	25.85	51.93	253	chr1:23866409-23866653	E2F2|1870	E2F2|1870
chr1	23883083	23883311	6.16	10.45	60	chr1:23883065-23883309	ID3|3399	ID3|3399
chr1	23900968	23901196	8	15.87	80			ID3|3399
chr1	23912117	23912345	19.9	39.77	198			ID3|3399
chr1	23977717	23977945	6.46	12.98	66			MDS2|259283
chr1	24054168	24054396	7.8	15.46	77	chr1:24054201-24054445		TCEB3|6924
chr1	24234779	24235007	5.64	11.33	56	chr1:24234782-24235026	CNR2|1269	CNR2|1269
chr1	24525893	24526121	5.54	7.81	56	chr1:24525882-24526126	LOC284632|284632	LOC284632|284632
chr1	24529928	24530156	13.64	23.74	134		LOC284632|284632	LOC284632|284632
chr1	24542970	24543198	6.87	13.81	69			LOC284632|284632
chr1	24593143	24593371	5.44	10.92	54
chr1	24610372	24610600	17.13	34.41	169	chr1:24610326-24610570		GRHL3|57822
chr1	24621243	24621471	4.31	8.3	43			GRHL3|57822
chr1	24701792	24702020	5.03	9.89	50			STPG1|90529
chr1	24726717	24726945	5.13	10.3	50			STPG1|90529
chr1	24830072	24830300	5.54	11.13	55		RCAN3|11123	RCAN3|11123
chr1	24842171	24842399	4	8.04	40		RCAN3|11123	RCAN3|11123
chr1	24885628	24885856	17.75	35.15	176	chr1:24885616-24885860	NCMAP|400746	NCMAP|400746
chr1	24913783	24914011	4.26	9.89	50	chr1:24913784-24914028		NCMAP|400746
chr1	24924386	24924614	12.82	23.7	125	chr1:24924352-24924596		NCMAP|400746
chr1	24959375	24959603	11.28	22.67	112	chr1:24959359-24959603	SRRM1|10250	SRRM1|10250
chr1	25019290	25019518	21.03	42.25	206	chr1:25019274-25019518		SRRM1|10250
chr1	25143607	25143835	5.13	10.3	54
chr1	25174597	25174825	4.41	8.86	43
chr1	25222952	25223180	6.46	12.78	63			RUNX3|864
chr1	25559722	25559950	12.21	24.32	119	chr1:25559622-25559866	SYF2|25949	SYF2|25949
chr1	25894722	25894950	9.75	19.58	97			LDLRAP1|26119
chr1	26093237	26093465	6.05	12.16	62	chr1:26093244-26093488		SEPN1|57190
chr1	26099507	26099735	5.44	8.25	53			SEPN1|57190
chr1	26101348	26101576	9.85	16.44	96	chr1:26101325-26101569		SEPN1|57190
chr1	26106807	26107035	4.41	8.86	44	chr1:26106775-26107019		SEPN1|57190
chr1	26405011	26405239	4.62	8.9	50			TRIM63|84676
chr1	26406470	26406698	4.82	8.68	47			TRIM63|84676
chr1	26424193	26424421	10.46	21.02	103			PDIK1L|149420
chr1	26448435	26448663	16.82	23.4	167	chr1:26448418-26448662		PDIK1L|149420
chr1	26449995	26450223	4.17	4.67	49			PDIK1L|149420
chr1	26504617	26504845	4.21	8.45	41		CNKSR1|10256	CNKSR1|10256
chr1	26624777	26625005	13.23	26.58	129		UBXN11|91544	UBXN11|91544
chr1	26683903	26684131	4.82	9.48	47		AIM1L|55057	AIM1L|55057
chr1	26827689	26827917	5.13	10.3	50	chr1:26827694-26827938		RPS6KA1|6195
chr1	27019541	27019769	10.57	19.53	105	chr1:27019494-27019738	ARID1A|8289	ARID1A|8289
chr1	27045608	27045836	11.39	22.67	112			ARID1A|8289
chr1	27468255	27468483	28.21	20.88	278	chr1:27468259-27468503		SLC9A1|6548
chr1	27470974	27471202	10.46	6.22	104			SLC9A1|6548
chr1	27492959	27493187	12.52	25.14	125			SLC9A1|6548
chr1	28384818	28385046	5.23	10.51	52			EYA3|2140
chr1	28410484	28410712	4.82	9.48	48		EYA3|2140	EYA3|2140
chr1	28563129	28563357	4.92	9.89	48	chr1:28563118-28563362	ATPIF1|93974	ATPIF1|93974
chr1	28628497	28628725	5.23	10.51	52			MED18|54797
chr1	28678840	28679068	4.1	8.24	40			PHACTR4|65979
chr1	28764745	28764973	4.1	8.24	42		PHACTR4|65979	PHACTR4|65979
chr1	28994753	28994981	8.82	17.52	86		GMEB1|10691	GMEB1|10691
chr1	29108614	29108842	5.23	10.51	51			OPRD1|4985
chr1	29224227	29224455	5.13	10.3	50			EPB41|2035
chr1	29432468	29432696	12.72	25.55	124	chr1:29432471-29432715		TMEM200B|399474
chr1	30775735	30775963	5.64	11.33	56
chr1	30818462	30818690	23.08	30.93	225
chr1	30855708	30855936	4.1	8.04	42
chr1	30891960	30892188	6.67	13.39	65
chr1	31091238	31091466	4.82	9.69	49
chr1	31298551	31298779	5.44	10.92	55
chr1	31474979	31475207	7.41	12.93	91			SNORD85|692200
chr1	31625318	31625546	7.8	15.66	77
chr1	31635669	31635897	4.41	8.86	44
chr1	31645181	31645409	7.08	14.22	71
chr1	31659499	31659727	7.8	14.35	79	chr1:31659502-31659746
chr1	31731577	31731805	6.77	13.6	67	chr1:31731583-31731827		NKAIN1|79570
chr1	31863647	31863875	4.92	9.89	49	chr1:31863634-31863878		FABP3|2170
chr1	31976708	31976936	15.9	31.94	155	chr1:31976681-31976925	LOC149086|149086	LOC149086|149086
chr1	32014662	32014890	10.36	20.81	103	chr1:32014659-32014903		TINAGL1|64129
chr1	32036724	32036952	5.85	11.75	57		TINAGL1|64129	TINAGL1|64129
chr1	32116713	32116941	8.72	17.52	85		PEF1|553115	PEF1|553115
chr1	32240286	32240514	4.31	8.66	42			BAI2|576
chr1	32308503	32308731	5.13	10.3	50	chr1:32308485-32308729		SPOCD1|90853
chr1	32346491	32346719	5.33	10.72	54	chr1:32346463-32346707		PTP4A2|8073
chr1	32398084	32398312	7.08	12.48	72	chr1:32398021-32398265	PTP4A2|8073	PTP4A2|8073
chr1	32421654	32421882	5.85	11.75	59			PTP4A2|8073
chr1	33116021	33116249	9.85	19.58	96	chr1:33115959-33116203	ZBTB8OS|339487	ZBTB8OS|339487
chr1	33226849	33227077	6.77	7.22	67	chr1:33226904-33227148	KIAA1522|57648	KIAA1522|57648
chr1	33374443	33374671	5.64	11.33	55		TMEM54|113452	TMEM54|113452
chr1	33399669	33399897	14.57	29.26	143	chr1:33399672-33399916		RNF19B|127544
chr1	33423378	33423606	5.33	10.51	52		RNF19B|127544	RNF19B|127544
chr1	33466943	33467171	5.13	10.3	51			AK2|204
chr1	33471436	33471664	5.23	5.29	55			AK2|204
chr1	33474315	33474543	6.05	7.23	60	chr1:33474358-33474602		AK2|204
chr1	33593043	33593271	7.28	14.63	73			ADC|113451
chr1	33648137	33648365	6.67	12.98	66		TRIM62|55223	TRIM62|55223
chr1	33709865	33710093	7.9	15.66	77	chr1:33709816-33710060		ZNF362|149076
chr1	34872825	34873053	9.13	18.13	90
chr1	35411872	35412100	20.52	41.22	200	chr1:35411883-35412127		LOC653160|653160
chr1	35628357	35628585	4.1	8.24	42			SFPQ|6421
chr1	35751931	35752159	9.54	19.16	93	chr1:35751935-35752179		ZMYM4|9202
chr1	35933890	35934118	5.13	10.3	52
chr1	35971640	35971868	20	25.21	202	chr1:35971640-35971884
chr1	36103246	36103474	5.85	11.53	58	chr1:36103240-36103484	PSMB2|5690	PSMB2|5690
chr1	36213911	36214139	4.41	8.86	43			CLSPN|63967
chr1	36490549	36490777	8.93	17.72	88
chr1	36724372	36724600	7.9	15.87	78			THRAP3|9967
chr1	36851628	36851856	23.29	46.37	227	chr1:36851621-36851865	STK40|83931	STK40|83931
chr1	36874114	36874342	16.52	33.18	161			LSM10|84967
chr1	36881346	36881574	14.57	29.06	143			LSM10|84967
chr1	36936455	36936683	5.44	10.92	54		MRPS15|64960	MRPS15|64960
chr1	36945384	36945612	7.8	15.46	78		CSF3R|1441	CSF3R|1441
chr1	37107452	37107680	4.31	8.66	43
chr1	37220333	37220561	7.39	14.84	73
chr1	37503314	37503542	6.98	14.01	70	chr1:37503254-37503498	GRIK3|2899	GRIK3|2899
chr1	37856824	37857052	6.16	12.36	62
chr1	37950237	37950465	6.87	11.12	68	chr1:37950168-37950412		ZC3H12A|80149
chr1	37961472	37961700	20.71	24.87	213		MIR5581|100847010	MIR5581|100847010
chr1	37965084	37965312	6.98	5.84	70		MIR5581|100847010	MIR5581|100847010
chr1	37973477	37973705	5.44	10.92	53		MEAF6|64769	MEAF6|64769
chr1	38300438	38300666	4.82	9.69	49			MTF1|4520
chr1	38320202	38320430	13.03	26.17	127		MTF1|4520	MTF1|4520
chr1	38884166	38884394	6.05	12.16	60
chr1	38966148	38966376	5.03	10.1	49
chr1	39035697	39035925	6.36	12.78	63
chr1	39108068	39108296	9.13	18.13	90
chr1	39560456	39560684	5.85	11.75	58			MACF1|23499
chr1	39582915	39583143	10.36	17.17	104			MACF1|23499
chr1	39608676	39608904	15.8	30	155
chr1	39644650	39644878	4.51	9.07	49
chr1	39714851	39715079	10.98	22.05	109
chr1	40167567	40167795	7.69	15.46	77			HPCAL4|51440
chr1	40242641	40242869	4.62	9.27	47		OXCT2|64064	OXCT2|64064
chr1	40251158	40251386	7.69	15.46	76		BMP8B|656	BMP8B|656
chr1	40295709	40295937	13.34	26.58	132			BMP8B|656
chr1	40301681	40301909	10.16	20.4	99	chr1:40301613-40301857		BMP8B|656
chr1	40317969	40318197	17.85	16.21	177			TRIT1|54802
chr1	40415690	40415918	6.36	12.78	65		MFSD2A|84879	MFSD2A|84879
chr1	40446195	40446423	25.75	51.52	251	chr1:40446176-40446420		MFSD2A|84879
chr1	40454390	40454618	6.57	13.19	64			MFSD2A|84879
chr1	40495329	40495557	4.21	7.11	41			CAP1|10487
chr1	40496274	40496502	6.98	14.01	69	chr1:40496283-40496527	CAP1|10487	CAP1|10487
chr1	40560613	40560841	4.21	8.45	42		PPT1|5538	PPT1|5538
chr1	40573282	40573510	8.51	16.9	84			PPT1|5538
chr1	40596708	40596936	5.75	11.54	59			RLF|6018
chr1	40605968	40606196	13.75	27.61	137	chr1:40605972-40606216		RLF|6018
chr1	40772110	40772338	19.29	38.74	190	chr1:40772125-40772369		COL9A2|1298
chr1	41177362	41177590	4.41	8.86	45	chr1:41177331-41177575		LOC100130557|100130557
chr1	41334038	41334266	9.13	18.34	90		CITED4|163732	CITED4|163732
chr1	41351564	41351792	5.75	11.54	57			CITED4|163732
chr1	41365230	41365458	9.75	18.51	96	chr1:41365191-41365435		CITED4|163732
chr1	41469284	41469512	8.93	17.93	87			SLFNL1-AS1|100507178
chr1	41616683	41616911	4.1	8.24	43		SCMH1|22955	SCMH1|22955
chr1	41697978	41698206	5.64	11.33	56		SCMH1|22955	SCMH1|22955
chr1	41703901	41704129	5.33	4.72	52		SCMH1|22955	SCMH1|22955
chr1	41705864	41706092	21.34	29.68	209	chr1:41705896-41706140	SCMH1|22955	SCMH1|22955
chr1	41813015	41813243	20.72	38.63	203	chr1:41813020-41813264
chr1	41819364	41819592	29.34	39.75	292	chr1:41819353-41819597
chr1	41901405	41901633	9.34	12.8	91			EDN2|1907
chr1	41902440	41902668	8.1	10.77	81			EDN2|1907
chr1	41908602	41908830	13.23	26.58	132	chr1:41908610-41908854		EDN2|1907
chr1	41915229	41915457	16.21	25.7	159	chr1:41915219-41915463		EDN2|1907
chr1	41951449	41951677	7.18	14.43	72	chr1:41951419-41951663	EDN2|1907	EDN2|1907
chr1	41964178	41964406	7.08	14.22	70			EDN2|1907
chr1	42099462	42099690	7.49	14.84	75
chr1	42126852	42127080	4.82	6.02	49
chr1	42131117	42131345	9.34	14.22	92
chr1	42137868	42138096	8.51	16.9	83
chr1	42255501	42255729	9.34	18.55	92
chr1	42325888	42326116	16	6.49	159
chr1	42327238	42327466	15.08	5.94	149	chr1:42327217-42327461
chr1	42328391	42328619	23.49	10.1	229	chr1:42328378-42328622
chr1	42333939	42334167	20.93	21.33	205	chr1:42334008-42334252
chr1	42420400	42420628	5.44	10.72	54			HIVEP3|59269
chr1	42593303	42593531	8.41	16.9	84			GUCA2B|2981
chr1	42601105	42601333	8.1	16.28	80			GUCA2B|2981
chr1	42631441	42631669	4.82	9.69	48		GUCA2A|2980	GUCA2A|2980
chr1	42671944	42672172	10.67	15.74	105			GUCA2A|2980
chr1	42675362	42675590	4.1	4.89	40			GUCA2A|2980
chr1	42688039	42688267	5.23	9.1	52
chr1	42725151	42725379	6.98	14.01	69
chr1	42801740	42801968	7.08	7.13	72		FOXJ3|22887	FOXJ3|22887
chr1	42805879	42806107	8.21	7.79	83		FOXJ3|22887	FOXJ3|22887
chr1	42945256	42945484	5.23	10.51	51			PPCS|79717
chr1	43301117	43301345	4.92	9.89	51		ERMAP|114625	ERMAP|114625
chr1	43458004	43458232	11.39	22.87	113			SLC2A1|6513
chr1	43586162	43586390	8.51	11.88	83	chr1:43586186-43586430		FAM183A|440585
chr1	43587049	43587277	17.03	30.74	166	chr1:43587000-43587244		FAM183A|440585
chr1	43672571	43672799	15.49	27.77	152	chr1:43672604-43672848		EBNA1BP2|10969
chr1	43959672	43959900	9.75	17.47	96			PTPRF|5792
chr1	43975630	43975858	6.26	11.91	61			PTPRF|5792
chr1	43988761	43988989	6.26	12.57	62		PTPRF|5792	PTPRF|5792
chr1	44100590	44100818	4.1	8.24	41			KDM4A|9682
chr1	44236549	44236777	5.75	11.54	56	chr1:44236562-44236806
chr1	44296558	44296786	6.02	12.99	74
chr1	44324025	44324253	15.9	31.94	158	chr1:44324026-44324270
chr1	44619836	44620064	4.72	9.48	46			KLF17|128209
chr1	44793601	44793829	8.41	9.57	86			ERI3|79033
chr1	45033914	45034142	8.72	17.52	85			MIR5584|100847089
chr1	45094981	45095209	10.77	21.64	105			TMEM53|79639
chr1	45196518	45196746	6.05	12.16	61	chr1:45196599-45196843	KIF2C|11004	KIF2C|11004
chr1	45272840	45273068	4.72	9.48	47		TCTEX1D4|343521	TCTEX1D4|343521
chr1	45285075	45285303	4.92	9.89	49	chr1:45285058-45285302		BTBD19|149478
chr1	45466961	45467189	5.23	10.51	51	chr1:45466948-45467192	HECTD3|79654	HECTD3|79654
chr1	45637739	45637967	6.36	12.78	65			ZSWIM5|57643
chr1	45795194	45795422	5.54	11.13	55		HPDL|84842	HPDL|84842
chr1	45870833	45871061	4.21	8.45	41	chr1:45870822-45871066
chr1	45876756	45876984	5.13	7.18	51
chr1	45877288	45877516	8	12.85	78	chr1:45877293-45877537
chr1	45910592	45910820	17.13	31.95	169	chr1:45910577-45910821		TESK2|10420
chr1	45912223	45912451	4.72	5.77	48			TESK2|10420
chr1	46196292	46196520	8.21	16.49	81			IPP|3652
chr1	46438378	46438606	5.54	11.13	54
chr1	46444694	46444922	4.31	8.66	43
chr1	46647519	46647747	10.67	12.94	106	chr1:46647503-46647747	TSPAN1|10103	TSPAN1|10103
chr1	47118610	47118838	9.13	17.38	89			ATPAF1|64756
chr1	47185365	47185593	7.08	8.61	72		KIAA0494|9813	KIAA0494|9813
chr1	47187547	47187775	10.67	15.62	105		KIAA0494|9813	KIAA0494|9813
chr1	47215206	47215434	10.55	21.04	109			KIAA0494|9813
chr1	47223730	47223958	4.72	8.21	47	chr1:47223711-47223955		KIAA0494|9813
chr1	47496763	47496991	5.23	10.51	53		CYP4X1|260293	CYP4X1|260293
chr1	47890103	47890331	5.96	12.57	62	chr1:47890060-47890304	FOXE3|2301	FOXE3|2301
chr1	47943875	47944103	6.36	12.78	63			FOXD2|2306
chr1	47993814	47994042	4.21	8.45	41	chr1:47993797-47994041
chr1	48002297	48002525	12.31	24.32	120
chr1	48084753	48084981	4	7.83	40
chr1	48535787	48536015	5.03	10.1	50
chr1	49136063	49136291	8.82	17.72	87
chr1	49209942	49210170	6.67	13.39	66			BEND5|79656
chr1	49344197	49344425	11.49	23.08	115
chr1	51415088	51415316	7.8	15.66	80			FAF1|11124
chr1	51584650	51584878	5.64	11.33	57			C1orf185|284546
chr1	51680502	51680730	4.92	9.89	48			RNF11|26994
chr1	51789969	51790197	4.51	9.07	45		TTC39A|22996	TTC39A|22996
chr1	51812029	51812257	7.28	12.17	71		TTC39A|22996	TTC39A|22996
chr1	51815134	51815362	4.82	7.76	49		TTC39A|22996	TTC39A|22996
chr1	52024036	52024264	6.87	13.81	68			EPS15|2060
chr1	52033491	52033719	14.47	8.22	142			EPS15|2060
chr1	52035496	52035724	22.06	14.36	223	chr1:52035484-52035728		OSBPL9|114883
chr1	52044512	52044740	4.31	8.66	44			OSBPL9|114883
chr1	52073247	52073475	11.28	22.67	111		OSBPL9|114883	OSBPL9|114883
chr1	52087748	52087976	4.92	9.69	48		OSBPL9|114883	OSBPL9|114883
chr1	52094920	52095148	19.9	39.98	195	chr1:52094887-52095131		OSBPL9|114883
chr1	52306781	52307009	4.92	9.69	48		MIR761|100313892	MIR761|100313892
chr1	52443017	52443245	7.18	14.43	70			RAB3B|5865
chr1	52657314	52657542	4.41	8.66	44	chr1:52657322-52657566		ZFYVE9|9372
chr1	52761988	52762216	9.54	19.16	94	chr1:52761955-52762199
chr1	53128414	53128642	6.46	12.98	64			FAM159A|348378
chr1	53333207	53333435	8.51	17.1	83	chr1:53333204-53333448		ZYG11A|440590
chr1	53573354	53573582	23.8	41.41	232	chr1:53573336-53573580		SLC1A7|6512
chr1	53977670	53977898	5.03	10.1	50
chr1	54136408	54136636	4	8.04	39	chr1:54136333-54136577
chr1	54264899	54265127	10.87	21.84	107	chr1:54264912-54265156		TMEM48|55706
chr1	54408213	54408441	4.62	9.27	47		HSPB11|51668	HSPB11|51668
chr1	54423046	54423274	5.54	8.53	55			LRRC42|115353
chr1	54819677	54819905	5.54	11.13	55
chr1	54849139	54849367	5.54	11.13	56			SSBP3|23648
chr1	55187520	55187748	4.92	9.89	49		TTC4|7268	TTC4|7268
chr1	55326700	55326928	6.98	14.01	68	chr1:55326635-55326879		DHCR24|1718
chr1	55350860	55351088	4.1	5.28	41	chr1:55350837-55351081	DHCR24|1718	DHCR24|1718
chr1	55352527	55352755	5.03	6.39	51	chr1:55352510-55352754	DHCR24|1718	DHCR24|1718
chr1	55644607	55644835	5.44	10.92	53			USP24|23358
chr1	55664201	55664429	4.31	8.66	45			USP24|23358
chr1	55711568	55711796	11.99	27.1	136	chr1:55711521-55711765		MIR4422|100616272
chr1	55728635	55728863	6.26	12.57	64			MIR4422|100616272
chr1	55773253	55773481	4.41	8.86	43
chr1	55894869	55895097	24.11	31.7	237
chr1	56059110	56059338	9.13	18.34	92
chr1	56160002	56160230	18.77	25.77	183
chr1	56164978	56165206	9.75	12.71	97
chr1	56382262	56382490	4	8.04	41
chr1	56880463	56880691	6.05	9.39	61
chr1	56882139	56882367	7.9	14.16	77	chr1:56882074-56882318
chr1	56957254	56957482	7.28	14.63	73
chr1	56981703	56981931	6.05	8.93	62
chr1	56983421	56983649	5.13	7.06	52
chr1	57013591	57013819	5.03	10.1	51			PPAP2B|8613
chr1	57035321	57035549	16.62	19.98	163	chr1:57035307-57035551	PPAP2B|8613	PPAP2B|8613
chr1	57039072	57039300	7.39	6.48	74		PPAP2B|8613	PPAP2B|8613
chr1	57154128	57154356	10.05	20.2	100			PRKAA2|5563
chr1	57178801	57179029	4.82	9.69	49
chr1	57277018	57277246	5.13	10.3	50		C1orf168|199920	C1orf168|199920
chr1	58754096	58754324	5.75	11.54	56			DAB1|1600
chr1	59042945	59043173	5.33	10.52	54	chr1:59042953-59043197	TACSTD2|4070	TACSTD2|4070
chr1	59085932	59086160	8.1	7.55	79			TACSTD2|4070
chr1	59086754	59086982	20.42	27.39	201	chr1:59086753-59086997		TACSTD2|4070
chr1	59094620	59094848	4.1	8.24	40
chr1	59111829	59112057	9.85	19.58	96
chr1	59117751	59117979	8.62	17.31	85	chr1:59117749-59117993		MYSM1|114803
chr1	59280834	59281062	13.95	22.85	137	chr1:59280830-59281074		LOC100131060|100131060
chr1	59362306	59362534	8.72	17.52	86
chr1	59389816	59390044	4.21	8.45	42	chr1:59389894-59390138
chr1	59398515	59398743	5.13	10.3	50
chr1	59509426	59509654	7.49	15.04	76	chr1:59509392-59509636
chr1	59517872	59518100	6.05	12.16	60
chr1	59892608	59892836	8.72	13.58	87
chr1	59917755	59917983	4.31	8.66	43
chr1	60132815	60133043	4.1	8.24	42
chr1	60297210	60297438	12.41	24.35	123	chr1:60297194-60297438		HOOK1|51361
chr1	61390755	61390983	4.82	9.69	49
chr1	61605139	61605367	17.34	24.04	171	chr1:61605155-61605399
chr1	61608803	61609031	4.82	4.69	50
chr1	61615070	61615298	6.98	13.81	70
chr1	61681552	61681780	5.44	10.92	55
chr1	61692639	61692867	7.59	13.13	74	chr1:61692631-61692875
chr1	61787791	61788019	4.82	6.96	47	chr1:61787747-61787991
chr1	61788543	61788771	4.72	7.14	46
chr1	61962118	61962346	21.24	31.35	207
chr1	62108541	62108769	26.3	28.24	376	chr1:62108539-62108783		MGC34796|414927
chr1	62209928	62210156	15.49	22.22	153	chr1:62209939-62210183	INADL|10207	INADL|10207
chr1	62696408	62696636	8.51	17.1	87			L1TD1|54596
chr1	63173093	63173321	5.75	11.54	57			DOCK7|85440
chr1	63249589	63249817	14.77	29.47	146	chr1:63249558-63249802	ATG4C|84938	ATG4C|84938
chr1	63357899	63358127	4.51	9.07	45
chr1	63697079	63697307	4.21	8.45	42
chr1	64386142	64386370	7.28	14.63	72
chr1	64505313	64505541	6.77	13.6	68
chr1	64605624	64605852	5.33	10.72	54
chr1	64687232	64687460	4.51	9.07	46			UBE2U|148581
chr1	64809279	64809507	20	26.79	196	chr1:64809263-64809507
chr1	64811287	64811515	4.82	4.42	49
chr1	65061600	65061828	11.28	18.68	113			MIR4794|100616338
chr1	65166818	65167046	9.13	18.34	89			RAVER2|55225
chr1	65344768	65344996	4.21	8.45	41
chr1	65363961	65364189	4.82	8.99	47
chr1	65381647	65381875	8.1	16.28	79
chr1	65388318	65388546	6.87	13.36	67			JAK1|3716
chr1	65413968	65414196	12.21	18.01	121			JAK1|3716
chr1	65448955	65449183	11.18	17.62	109	chr1:65448966-65449210		JAK1|3716
chr1	65455252	65455480	4.62	9.27	48			JAK1|3716
chr1	65472528	65472756	4.1	8.24	44			JAK1|3716
chr1	65510125	65510353	8.82	16.76	90	chr1:65510125-65510369		MIR3671|100500854
chr1	65636317	65636545	8.72	17.52	87	chr1:65636312-65636556		AK4|205
chr1	65643222	65643450	7.39	14.84	73	chr1:65643235-65643479		AK4|205
chr1	65763476	65763704	4.41	8.86	43			DNAJC6|9829
chr1	65992898	65993126	10.16	19.47	101	chr1:65992900-65993144	LEPR|3953	LEPR|3953
chr1	66648515	66648743	6.67	13.39	67
chr1	66917904	66918132	22.36	44.72	219	chr1:66917887-66918131
chr1	67518810	67519038	16.11	31.94	156	chr1:67518812-67519056	SLC35D1|23169	SLC35D1|23169
chr1	67628721	67628949	5.23	10.51	51		IL23R|149233	IL23R|149233
chr1	67837471	67837699	6.16	4.04	60
chr1	67842096	67842324	35.6	45.14	351	chr1:67842080-67842324
chr1	67917636	67917864	6.05	12.16	59			SERBP1|26135
chr1	68040670	68040898	4.92	8.23	49
chr1	68111968	68112196	4.41	7.87	46			GADD45A|1647
chr1	68112521	68112749	4	6.96	42	chr1:68112541-68112785		GADD45A|1647
chr1	68152477	68152705	4.21	8.45	42		GADD45A|1647	GADD45A|1647
chr1	68345842	68346070	4.62	9.27	45			GNG12|55970
chr1	70686608	70686836	4.82	9.69	50			SRSF11|9295
chr1	76256857	76257085	14.16	27.32	138		SNORD45B|26804	SNORD45B|26804
chr1	76525302	76525530	5.33	10.3	51			ST6GALNAC3|256435
chr1	78137478	78137706	4.21	8.45	43			ZZZ3|26009
chr1	78216719	78216947	4.31	8.66	44		USP33|23032	USP33|23032
chr1	78297903	78298131	15.8	31.12	154	chr1:78297867-78298111
chr1	78558311	78558539	7.49	15.04	75			GIPC2|54810
chr1	79142138	79142366	4.82	9.69	49	chr1:79142143-79142387		IFI44|10561
chr1	79616733	79616961	6.77	13.6	67	chr1:79616733-79616977
chr1	79698630	79698858	7.49	15.04	74
chr1	79709205	79709433	4.21	8.45	42
chr1	79756642	79756870	5.08	10.72	53	chr1:79756850-79757094
chr1	79962991	79963219	7.49	15.04	74	chr1:79962974-79963218
chr1	80112754	80112982	4.92	9.89	49	chr1:80112560-80112804
chr1	80442180	80442408	4.62	9.27	48
chr1	80596548	80596776	12.72	25.55	129
chr1	80625943	80626171	12	18.02	119
chr1	80858167	80858395	19.36	34.17	218	chr1:80858162-80858406
chr1	80910717	80910945	4.51	7.79	44
chr1	80913305	80913533	5.33	10.72	52
chr1	81105816	81106044	6.05	12.16	60
chr1	81121921	81122149	4	8.04	40
chr1	81474074	81474302	10.46	16.77	105	chr1:81473960-81474204
chr1	81500150	81500378	4.1	8.24	41
chr1	81519549	81519777	5.75	11.54	57
chr1	81563583	81563811	16.93	30.35	165	chr1:81563560-81563804
chr1	81632822	81633050	16.52	32.1	162	chr1:81632844-81633088
chr1	81640621	81640849	4.51	8.13	45
chr1	81645039	81645267	6.57	13.19	66
chr1	81658694	81658922	9.64	16.85	97
chr1	81897680	81897908	5.85	11.75	59	chr1:81897688-81897932
chr1	82007046	82007274	4	8.04	41
chr1	82193759	82193987	4.1	8.04	41
chr1	82415212	82415440	8.62	17.31	88
chr1	82576077	82576305	11.28	19.16	110
chr1	82628953	82629181	4.92	9.89	49
chr1	82852581	82852809	7.39	14.84	75
chr1	83280875	83281103	9.34	17.03	91
chr1	83518605	83518833	8.62	5.15	85	chr1:83518595-83518839
chr1	83521211	83521439	19.27	15.83	220
chr1	84164356	84164584	4.41	8.66	44
chr1	84293889	84294117	4.92	9.69	49
chr1	84713305	84713533	8.31	16.49	81
chr1	84849905	84850133	4.62	9.27	46	chr1:84849890-84850134		UOX|391051
chr1	85100230	85100458	8.51	11.21	83		C1orf180|439927	C1orf180|439927
chr1	85229853	85230081	11.7	23.49	114
chr1	85313139	85313367	5.23	8.85	51			LPAR3|23566
chr1	85318146	85318374	8.93	17.72	89			LPAR3|23566
chr1	85422414	85422642	7.28	8.51	73			MCOLN2|255231
chr1	85426136	85426364	14.05	20.2	137			MCOLN2|255231
chr1	85600210	85600438	4.41	8.61	44		MIR4423|100616481	MIR4423|100616481
chr1	85612676	85612904	6.26	9.57	61	chr1:85612698-85612942		MIR4423|100616481
chr1	85668230	85668458	8.62	7.95	88		SYDE2|84144	SYDE2|84144
chr1	85669595	85669823	6.77	6.19	67		SYDE2|84144	SYDE2|84144
chr1	85680442	85680670	5.64	8.23	55			SYDE2|84144
chr1	85690902	85691130	15.22	25.46	189			SYDE2|84144
chr1	85748120	85748348	4.41	8.66	43		BCL10|8915	BCL10|8915
chr1	85794733	85794961	6.77	13.6	67
chr1	85893077	85893305	8.31	16.69	82	chr1:85893059-85893303		DDAH1|23576
chr1	85961282	85961510	6.77	13.6	69			DDAH1|23576
chr1	85969993	85970221	5.13	10.3	51			DDAH1|23576
chr1	85990242	85990470	8.64	9.35	115
chr1	86010481	86010709	9.95	19.78	97	chr1:86010476-86010720		DDAH1|23576
chr1	86312249	86312477	5.64	11.33	55	chr1:86312213-86312457
chr1	87246583	87246811	8.31	16.49	82
chr1	87258913	87259141	7.18	14.22	70
chr1	87459072	87459300	5.64	11.07	57
chr1	87559037	87559265	5.13	10.3	51			LOC339524|339524
chr1	87783974	87784202	8.62	17.31	86		LMO4|8543	LMO4|8543
chr1	87939084	87939312	9.75	19.37	96	chr1:87939066-87939310
chr1	89344510	89344738	6.98	14.01	68			GTF2B|2959
chr1	89347995	89348223	6.98	14.01	69		GTF2B|2959	GTF2B|2959
chr1	89439339	89439567	4.21	8.45	43	chr1:89439310-89439554		CCBL2|56267,RBMXL1|494115
chr1	89591815	89592043	5.95	11.95	60		GBP2|2634	GBP2|2634
chr1	90013094	90013322	4.62	9.07	46			LRRC8B|23507
chr1	90246301	90246529	7.59	15.25	76			LRRC8D|55144
chr1	90355973	90356201	14.88	26.37	146	chr1:90355966-90356210
chr1	91244034	91244262	6.77	13.39	67
chr1	91627323	91627551	6.98	14.01	71
chr1	92215376	92215604	4.62	9.27	46	chr1:92215372-92215616
chr1	92355750	92355978	6.16	12.16	64		TGFBR3|7049	TGFBR3|7049
chr1	92424634	92424862	8.41	16.9	84	chr1:92424627-92424871	BRDT|676	BRDT|676
chr1	93222186	93222414	6.16	12.36	60			EVI5|7813
chr1	93399126	93399354	5.95	11.95	60			FAM69A|388650
chr1	93865438	93865666	8.21	16.49	81	chr1:93865402-93865646		FNBP1L|54874
chr1	94097289	94097517	7.39	14.84	74	chr1:94097270-94097514		BCAR3|8412
chr1	94103917	94104145	6.46	12.98	64	chr1:94103925-94104169		BCAR3|8412
chr1	94137652	94137880	4.82	8.68	49		BCAR3|8412	BCAR3|8412
chr1	94232212	94232440	4.21	8.45	43	chr1:94232227-94232471
chr1	94244445	94244673	4.62	9.27	46	chr1:94244422-94244666
chr1	94441956	94442184	8.62	17.31	86
chr1	94502355	94502583	4	8.04	41	chr1:94502366-94502610
chr1	94511125	94511353	9.23	18.55	91	chr1:94511105-94511349
chr1	94566595	94566823	9.75	11.72	94			ABCA4|24
chr1	94567205	94567433	8.93	10.82	88			ABCA4|24
chr1	94583750	94583978	14.67	29.06	145	chr1:94583772-94584016	ABCA4|24	ABCA4|24
chr1	94787464	94787692	4.51	9.07	44	chr1:94787458-94787702
chr1	95244487	95244715	4.1	8.24	40			SLC44A3|126969
chr1	95459582	95459810	9.23	18.55	91	chr1:95459556-95459800
chr1	95550130	95550358	6.36	12.78	63		TMEM56|148534	TMEM56|148534
chr1	96275057	96275285	4.72	9.48	46
chr1	96504292	96504520	8.62	14.51	86
chr1	96525428	96525656	17.85	16.46	174
chr1	96526194	96526422	15.49	13.45	153
chr1	96526790	96527018	6.26	4.53	62
chr1	96538318	96538546	10.67	7.94	106
chr1	96541396	96541624	9.23	6.55	91
chr1	96610331	96610559	8	15.87	82
chr1	96630153	96630381	18.16	16.6	179
chr1	96700014	96700242	10.57	13.86	104
chr1	96775388	96775616	7.91	16.54	83
chr1	96842419	96842647	6.77	13.6	68
chr1	97427965	97428193	4.62	8.73	47
chr1	97437729	97437957	4.21	8.45	41
chr1	97449043	97449271	6.16	12.36	60
chr1	97559891	97560119	7.18	13.89	71		DPYD-AS1|100873932	DPYD-AS1|100873932
chr1	97639976	97640204	7.08	13.75	72	chr1:97639969-97640213
chr1	97658433	97658661	8.41	16.9	82	chr1:97658448-97658692
chr1	97668133	97668361	7.49	14.84	73
chr1	98403619	98403847	13.64	27.41	137			DPYD|1806
chr1	98454725	98454953	4.72	9.48	47
chr1	99372432	99372660	4.72	9.48	46
chr1	99494522	99494750	4	8.04	41			LPPR5|163404
chr1	99923202	99923430	8.21	16.49	80
chr1	100254567	100254795	6.87	13.81	71	chr1:100254570-100254814		FRRS1|391059
chr1	100431170	100431398	15.7	17.67	157	chr1:100431173-100431417	SLC35A3|23443	SLC35A3|23443
chr1	100458646	100458874	6.67	13.39	67			SLC35A3|23443
chr1	100715522	100715750	5.54	11.13	57		DBT|1629	DBT|1629
chr1	100895909	100896137	9.23	18.34	91
chr1	100951453	100951681	6.77	13.39	66	chr1:100951634-100951878
chr1	101756355	101756583	4.82	9.69	47			RNU6-6|100873740
chr1	101836823	101837051	6.57	13.19	65			RNU6-6|100873740
chr1	102263436	102263664	6.05	12.16	62	chr1:102263471-102263715
chr1	103303244	103303472	6.16	12.36	60
chr1	103363074	103363302	4.1	8.24	41
chr1	103406911	103407139	4.51	9.07	44	chr1:103406857-103407101
chr1	106810732	106810960	12.38	15.95	357
chr1	106941986	106942214	4.64	4.33	77
chr1	107111180	107111408	4.18	6.08	258
chr1	107137973	107138201	4.29	7.59	208
chr1	108115252	108115480	10.16	16.5	101
chr1	108136589	108136817	14.33	15.02	178	chr1:108136600-108136844
chr1	108139944	108140172	10.77	7.42	106
chr1	108169226	108169454	9.02	15.55	159	chr1:108169186-108169430
chr1	108184073	108184301	9.13	7.4	90			VAV3|10451
chr1	108186464	108186692	11.39	8.58	112	chr1:108186438-108186682		VAV3|10451
chr1	108245612	108245840	11.28	16.88	111	chr1:108245613-108245857		VAV3|10451
chr1	108281569	108281797	5.48	15.98	101
chr1	108328586	108328814	4.21	6.7	41
chr1	108372333	108372561	8.51	11.28	85
chr1	108479377	108479605	14.05	13.05	140			VAV3-AS1|100873946
chr1	108555174	108555402	4.1	6.01	42			VAV3|10451
chr1	108661016	108661244	7.8	8.36	77
chr1	108668165	108668393	4.51	6.5	47
chr1	108731917	108732145	5.08	4.89	52		SLC25A24|29957	SLC25A24|29957
chr1	108741851	108742079	7.59	7.16	75		SLC25A24|29957	SLC25A24|29957
chr1	108870656	108870884	8.61	10.34	99
chr1	109055593	109055821	4.49	9.48	46			FAM102B|284611
chr1	109076458	109076686	4.1	8.01	44			FAM102B|284611
chr1	109090981	109091209	4.51	8.86	45			FAM102B|284611
chr1	109096588	109096816	21.88	22.6	226		FAM102B|284611	FAM102B|284611
chr1	109139923	109140151	4.21	7.94	41			FAM102B|284611
chr1	109166660	109166888	5.23	10.51	52			HENMT1|113802
chr1	109234325	109234553	11.43	13.67	117	chr1:109234323-109234567	PRPF38B|55119	PRPF38B|55119
chr1	109358781	109359009	5.13	6.9	52			AKNAD1|254268
chr1	109373168	109373396	17.85	35.86	176	chr1:109373162-109373406		AKNAD1|254268
chr1	109388851	109389079	7.69	15.25	77			AKNAD1|254268
chr1	109420620	109420848	5.03	6.41	49		GPSM2|29899	GPSM2|29899
chr1	109423603	109423831	4.72	5.72	47		GPSM2|29899	GPSM2|29899
chr1	109496106	109496334	23.19	44.86	227	chr1:109496063-109496307	CLCC1|23155	CLCC1|23155
chr1	109592840	109593068	4.72	9.48	46		WDR47|22911	WDR47|22911
chr1	109609008	109609236	33.6	47.04	348	chr1:109609015-109609259	TAF13|6884	TAF13|6884
chr1	109658358	109658586	4.21	7.32	41		KIAA1324|57535	KIAA1324|57535
chr1	109680660	109680888	4.31	8.66	44			KIAA1324|57535
chr1	109691918	109692146	4.41	5.84	43			KIAA1324|57535
chr1	109694848	109695076	6.98	10.67	69			KIAA1324|57535
chr1	109704942	109705170	16.21	25.09	162	chr1:109704901-109705145		KIAA1324|57535
chr1	109711069	109711297	7.8	15.66	77			KIAA1324|57535
chr1	109724047	109724275	5.23	10.51	51		KIAA1324|57535	KIAA1324|57535
chr1	109742160	109742388	4.51	6.53	44			KIAA1324|57535
chr1	109770081	109770309	6.36	12.54	62			SARS|6301
chr1	109782810	109783038	15.8	21.2	156		CELSR2|1952	CELSR2|1952
chr1	109788941	109789169	8.82	15.04	87		CELSR2|1952	CELSR2|1952
chr1	109817437	109817665	4.31	7.63	43		PSRC1|84722	PSRC1|84722
chr1	109841700	109841928	6.16	8.23	63		MYBPHL|343263	MYBPHL|343263
chr1	110113316	110113544	6.15	10.8	64			GNAI3|2773
chr1	110160340	110160568	5.13	8.11	50		AMPD2|271	AMPD2|271
chr1	110261230	110261458	6.36	11.71	65	chr1:110261212-110261456	GSTM5|2949	GSTM5|2949
chr1	110268157	110268385	5.85	9.56	60			GSTM5|2949
chr1	110499516	110499744	4.21	5.79	41			AHCYL1|10768
chr1	110503248	110503476	5.64	7.9	55	chr1:110503279-110503523		AHCYL1|10768
chr1	110546702	110546930	11.49	14.05	114		AHCYL1|10768	AHCYL1|10768
chr1	110640998	110641226	11.28	22.67	111			UBL4B|164153
chr1	110708697	110708925	7.59	15.25	76			SLC6A17|388662
chr1	110757132	110757360	20.21	40.6	197	chr1:110757145-110757389	KCNC4|3749	KCNC4|3749
chr1	110879200	110879428	5.64	7.5	55	chr1:110879394-110879638	LOC440600|440600	LOC440600|440600
chr1	110899143	110899371	11.08	22.05	109			RBM15|64783
chr1	110926146	110926374	5.13	10.3	52		SLC16A4|9122	SLC16A4|9122
chr1	111006927	111007155	5.03	9.89	49			PROK1|84432
chr1	111078676	111078904	5.54	11.13	54			KCNA10|3744
chr1	111359720	111359948	12.31	24.73	121
chr1	111751534	111751762	7.08	14.22	70		DENND2D|79961	DENND2D|79961
chr1	111779535	111779763	21.03	35.13	206		CHI3L2|1117	CHI3L2|1117
chr1	112046472	112046700	10.87	15.7	108		ADORA3|140	ADORA3|140
chr1	112056122	112056350	26.88	33.34	264		ADORA3|140	ADORA3|140
chr1	112119264	112119492	16.82	32.35	166	chr1:112119250-112119494		ADORA3|140
chr1	112370851	112371079	9.22	11.04	239
chr1	112436348	112436576	5.3	5	78
chr1	112457180	112457408	5.4	5.84	97
chr1	112518970	112519198	10.39	11.75	325			KCND3|3752
chr1	112519500	112519728	11.18	6.96	213			KCND3|3752
chr1	113005027	113005255	7.9	12.35	79	chr1:113005026-113005270	MIR4256|100422976	MIR4256|100422976
chr1	113117977	113118205	4.62	9.27	46			ST7L|54879
chr1	113137178	113137406	19.8	24.68	193			ST7L|54879
chr1	113180172	113180400	4.62	9.27	46			CAPZA1|829
chr1	113241642	113241870	11.28	22.25	113	chr1:113241648-113241892	RHOC|389	RHOC|389
chr1	113383957	113384185	9.13	18.34	91
chr1	113615245	113615473	12.41	24.94	122	chr1:113615217-113615461	LRIG2|9860	LRIG2|9860
chr1	113689498	113689726	17.24	30.09	168
chr1	113690695	113690923	5.23	6.52	51
chr1	113760460	113760688	4.31	8.66	43			LOC643441|643441
chr1	113931339	113931567	8.31	9.96	84		MAGI3|260425	MAGI3|260425
chr1	113999754	113999982	5.03	10.1	49
chr1	114217292	114217520	9.67	6.94	101
chr1	114218079	114218307	14.88	10.78	146
chr1	114328660	114328888	7.94	8.76	126			RSBN1|54665
chr1	114347045	114347273	5.72	10.89	208		RSBN1|54665	RSBN1|54665
chr1	114352577	114352805	8.38	4.01	107		RSBN1|54665	RSBN1|54665
chr1	114448957	114449185	4.88	4.14	107		DCLRE1B|64858	DCLRE1B|64858
chr1	114625894	114626122	9.84	7.78	134
chr1	114636195	114636423	5.08	4.96	108
chr1	114717025	114717253	4.44	5.31	100			SYT6|148281
chr1	114759232	114759460	5.75	5.01	108	chr1:114759193-114759437
chr1	114853331	114853559	6.01	13.74	125	chr1:114853378-114853622
chr1	114977805	114978033	11.29	12.71	316
chr1	115000872	115001100	5.94	5.95	147
chr1	115023304	115023532	6.31	11.06	243			TRIM33|51592
chr1	115052076	115052304	5.37	5.29	200		TRIM33|51592	TRIM33|51592
chr1	115093068	115093296	4.77	5.45	122			BCAS2|10286
chr1	115097281	115097509	6.62	6.49	152			BCAS2|10286
chr1	115298257	115298485	9.53	9.39	325		CSDE1|7812	CSDE1|7812
chr1	115300592	115300820	6.88	5.16	180		CSDE1|7812	CSDE1|7812
chr1	115427859	115428087	6.58	11.75	127	chr1:115427864-115428108		SYCP1|6847
chr1	115435832	115436060	5.58	10.01	81			SYCP1|6847
chr1	115605119	115605347	6.87	7.68	68			TSPAN2|10100
chr1	115612379	115612607	8.31	8.33	82			TSPAN2|10100
chr1	115722278	115722506	16.21	18.51	159
chr1	115737296	115737524	6.16	10.28	61
chr1	115752918	115753146	5.13	7.26	52
chr1	115899019	115899247	4.41	8.86	46			NGF|4803
chr1	116039766	116039994	9.13	18.34	91
chr1	116073294	116073522	11.18	15.11	109
chr1	116199173	116199401	4.82	8.09	50			VANGL1|81839
chr1	116207986	116208214	7.28	6.95	73			VANGL1|81839
chr1	116211709	116211937	10.87	9.42	106			VANGL1|81839
chr1	116218670	116218898	5.23	7.69	52			VANGL1|81839
chr1	116253958	116254186	19.8	8.71	223	chr1:116253975-116254219
chr1	116255916	116256144	37.55	16.01	370	chr1:116255900-116256144
chr1	116272130	116272358	5.13	10.1	50			CASQ2|845
chr1	116307296	116307524	5.33	8.57	53		CASQ2|845	CASQ2|845
chr1	116353859	116354087	20.52	23	204			NHLH2|4808
chr1	116449446	116449674	4.92	7.14	51
chr1	116495478	116495706	11.98	24.13	237			SLC22A15|55356
chr1	116524058	116524286	4.82	9.2	47		SLC22A15|55356	SLC22A15|55356
chr1	116558131	116558359	8.69	15.69	91	chr1:116558104-116558348		SLC22A15|55356
chr1	116654036	116654264	5.33	6.25	52		MAB21L3|126868	MAB21L3|126868
chr1	116668711	116668939	4.31	6.27	42			MAB21L3|126868
chr1	116762610	116762838	7.08	14.22	70
chr1	116810911	116811139	5.95	5.79	59
chr1	116835564	116835792	6.98	9.07	68
chr1	116854670	116854898	5.64	5.63	58
chr1	116975559	116975787	5.85	7.62	59			ATP1A1OS|84852
chr1	116992176	116992404	6.77	4.48	67			ATP1A1OS|84852
chr1	116996262	116996490	16	12.48	159	chr1:116996233-116996477		ATP1A1OS|84852
chr1	117009878	117010106	14.77	13.13	146			ATP1A1OS|84852
chr1	117029196	117029424	4	4.08	39
chr1	117051545	117051773	10.67	10.82	105
chr1	117112449	117112677	10.67	12.91	103		CD58|965	CD58|965
chr1	117208762	117208990	8.31	6.87	83	chr1:117208757-117209001	IGSF3|3321	IGSF3|3321
chr1	117209456	117209684	13.27	16.52	168	chr1:117209464-117209708	IGSF3|3321	IGSF3|3321
chr1	117217469	117217697	4.82	10.63	79	chr1:117217503-117217747	MIR320B1|100302117	MIR320B1|100302117
chr1	117248865	117249093	14.67	20.26	143	chr1:117248873-117249117		MIR320B1|100302117
chr1	117396286	117396514	6.38	12.99	100
chr1	117401494	117401722	4.51	9.03	46
chr1	117420638	117420866	20	19.48	198	chr1:117420582-117420826		PTGFRN|5738
chr1	117444936	117445164	5.54	9.07	55		PTGFRN|5738	PTGFRN|5738
chr1	117462574	117462802	4.72	7.52	46		PTGFRN|5738	PTGFRN|5738
chr1	117474552	117474780	4.72	5.95	46			PTGFRN|5738
chr1	117476414	117476642	5.95	7.82	60	chr1:117476448-117476692		PTGFRN|5738
chr1	117555980	117556208	4.2	5.12	44			CD101|9398
chr1	117665092	117665320	5.33	7.09	52		TRIM45|80263	TRIM45|80263
chr1	117680019	117680247	10.36	12.64	103			TRIM45|80263
chr1	117684824	117685052	5.03	5.36	50			TRIM45|80263
chr1	117724330	117724558	7	12.19	86			VTCN1|79679
chr1	117750078	117750306	4.31	4.9	44		VTCN1|79679	VTCN1|79679
chr1	117753613	117753841	5.13	6.3	50	chr1:117753652-117753896	VTCN1|79679	VTCN1|79679
chr1	117768614	117768842	4.31	8.66	43			VTCN1|79679
chr1	117811590	117811818	69.15	39.05	674	chr1:117811602-117811846
chr1	117820192	117820420	4.31	6.1	42
chr1	117844672	117844900	4.62	8.28	46
chr1	117976641	117976869	9.34	17.49	92
chr1	118132922	118133150	5.13	7.73	51			FAM46C|54855
chr1	118147711	118147939	11.4	16.97	142	chr1:118147704-118147948	FAM46C|54855	FAM46C|54855
chr1	118170431	118170659	8.72	10.33	85	chr1:118170449-118170693		FAM46C|54855
chr1	118197151	118197379	5.24	6.42	61			FAM46C|54855
chr1	118197788	118198016	6.87	7.31	69			FAM46C|54855
chr1	118301584	118301812	4	6.49	39
chr1	118624016	118624244	22.98	40.84	226	chr1:118624000-118624244
chr1	118640654	118640882	4.82	9.48	47
chr1	119099579	119099807	15.29	30.71	151
chr1	119178665	119178893	7.18	14.43	71
chr1	119204580	119204808	4.41	8.82	43
chr1	119910120	119910348	4.1	8.24	41		HAO2|51179	HAO2|51179
chr1	119916987	119917215	5.03	10.1	49		HAO2|51179	HAO2|51179
chr1	120216705	120216933	6.98	12.04	69			ZNF697|90874
chr1	120217516	120217744	4.62	7.41	45			ZNF697|90874
chr1	120316910	120317138	5.96	7.35	62		HMGCS2|3158	HMGCS2|3158
chr1	120322617	120322845	35.8	39.7	352	chr1:120322598-120322842		HMGCS2|3158
chr1	120511267	120511495	4.21	6.91	41
chr1	144007869	144008097	4.21	4.54	71	chr1:144007818-144008062
chr1	144893883	144894111	4.62	8.17	46			PDE4DIP|9659
chr1	144932653	144932881	12.62	6.57	173	chr1:144932675-144932919	PDE4DIP|9659	PDE4DIP|9659
chr1	144989344	144989572	11.15	9.17	389		PDE4DIP|9659	PDE4DIP|9659
chr1	144992827	144993055	12.13	6.92	327		PDE4DIP|9659	PDE4DIP|9659
chr1	145030066	145030294	6.32	8.92	235	chr1:145030043-145030287	PDE4DIP|9659	PDE4DIP|9659
chr1	145096236	145096464	6.57	4.08	65		SEC22B|9554	SEC22B|9554
chr1	145382912	145383140	6.43	16.28	80			HFE2|148738
chr1	145399055	145399283	20.32	16.79	319	chr1:145399032-145399276		HFE2|148738
chr1	145421748	145421976	5.13	20.02	172	chr1:145421781-145422025	HFE2|148738	HFE2|148738
chr1	145438408	145438636	4.43	4.53	73		TXNIP|10628	TXNIP|10628
chr1	145447801	145448029	4.58	5.2	61		TXNIP|10628	TXNIP|10628
chr1	145455382	145455610	8.07	10.02	127			POLR3GL|84265
chr1	145507517	145507745	5.37	13.18	110	chr1:145507500-145507744	RBM8A|9939	RBM8A|9939
chr1	145543693	145543921	5.31	7.88	88	chr1:145543691-145543935	ANKRD35|148741	ANKRD35|148741
chr1	145556833	145557061	21.44	21.28	210		ANKRD35|148741	ANKRD35|148741
chr1	145608759	145608987	7.26	17.25	156	chr1:145608718-145608962	POLR3C|10623	POLR3C|10623
chr1	145669223	145669451	14.46	40.34	298	chr1:145669246-145669490		CD160|11126
chr1	145694429	145694657	18.67	26.38	325			CD160|11126
chr1	145723532	145723760	24.11	10.1	236	chr1:145723534-145723778	PDZK1|5174	PDZK1|5174
chr1	145726661	145726889	34.37	14.8	339	chr1:145726655-145726899	PDZK1|5174	PDZK1|5174
chr1	145744042	145744270	20.11	21.33	199	chr1:145744024-145744268		PDZK1|5174
chr1	146642576	146642804	5.05	4.77	64	chr1:146642621-146642865	PRKAB2|5565	PRKAB2|5565
chr1	146643938	146644166	6.67	5.12	66		PRKAB2|5565	PRKAB2|5565
chr1	146687154	146687382	5.95	6.83	58	chr1:146687116-146687360	FMO5|2330	FMO5|2330
chr1	146713809	146714037	10.74	8.32	109	chr1:146713741-146713985	CHD1L|9557	CHD1L|9557
chr1	146950410	146950638	4.41	6.62	44			LINC00624|100289211
chr1	147084234	147084462	12.51	16.87	206	chr1:147084224-147084468
chr1	147105806	147106034	4.17	4.78	48			ACP6|51205
chr1	147142380	147142608	10.87	7.97	107	chr1:147142328-147142572	ACP6|51205	ACP6|51205
chr1	147148077	147148305	5.21	6.63	66		ACP6|51205	ACP6|51205
chr1	147166728	147166956	4.51	5.81	46			ACP6|51205
chr1	147189106	147189334	11.9	9.36	118	chr1:147189113-147189357		GJA5|2702
chr1	147193969	147194197	14.16	11.01	138	chr1:147194018-147194262		GJA5|2702
chr1	147323021	147323249	4.93	11.82	107
chr1	147806683	147806911	9.95	22.87	115	chr1:147806683-147806927	MIR5087|100847044	MIR5087|100847044
chr1	149223675	149223903	5.47	21.14	117	chr1:149223724-149223968
chr1	149909280	149909508	6.41	7.7	106	chr1:149909228-149909472	MTMR11|10903	MTMR11|10903
chr1	149911199	149911427	7.08	5.93	88		MTMR11|10903	MTMR11|10903
chr1	149950553	149950781	5.41	8.39	72			OTUD7B|56957
chr1	149965511	149965739	4.96	7.53	67			OTUD7B|56957
chr1	149993323	149993551	6.49	10	96			OTUD7B|56957
chr1	150208034	150208262	5.95	5.49	62	chr1:150207994-150208238	ANP32E|81611	ANP32E|81611
chr1	150228367	150228595	25.3	24.85	259	chr1:150228379-150228623	CA14|23632	CA14|23632
chr1	150254984	150255212	5.06	5.24	59		C1orf51|148523	C1orf51|148523
chr1	150335908	150336136	4.78	7.49	97	chr1:150335887-150336131	RPRD2|23248	RPRD2|23248
chr1	150395370	150395598	12.28	16.59	178	chr1:150395362-150395606
chr1	150459670	150459898	5.99	10.96	93	chr1:150459654-150459898	TARS2|80222	TARS2|80222
chr1	150504968	150505196	5.13	7.21	53			ADAMTSL4|54507
chr1	150519089	150519317	5.23	8.92	52		ADAMTSL4|54507	ADAMTSL4|54507
chr1	150577230	150577458	4.03	9.32	67			ENSA|2029
chr1	150622801	150623029	4.92	6.06	49			ENSA|2029
chr1	150661849	150662077	7.57	17.27	186		GOLPH3L|55204	GOLPH3L|55204
chr1	150783489	150783717	18.36	17.8	179		CTSK|1513	CTSK|1513
chr1	150849288	150849516	5.44	4.55	54		ARNT|405	ARNT|405
chr1	150878848	150879076	4.88	10.97	67			SETDB1|9869
chr1	150908880	150909108	6.43	13.98	80			SETDB1|9869
chr1	150934389	150934617	10.45	13.35	108			CERS2|29956
chr1	150954262	150954490	30.06	20.56	296	chr1:150954256-150954500	ANXA9|8416	ANXA9|8416
chr1	150980552	150980780	8.1	6.23	80		FAM63A|55793	FAM63A|55793
chr1	151029058	151029286	8.31	6.7	82		CDC42SE1|56882	CDC42SE1|56882
chr1	151042951	151043179	6.76	11.39	84		GABPB2|126626	GABPB2|126626
chr1	151098694	151098922	4.62	7.25	48			SEMA6C|10500
chr1	151162614	151162842	4	4.83	42		VPS72|6944	VPS72|6944
chr1	151168829	151169057	4.56	11	128	chr1:151168849-151169093	PIP5K1A|8394	PIP5K1A|8394
chr1	151274910	151275138	4	5.49	40			ZNF687|57592
chr1	151300152	151300380	4.31	4.26	42		PI4KB|5298	PI4KB|5298
chr1	151302565	151302793	4	4.28	40		PI4KB|5298	PI4KB|5298
chr1	151371779	151372007	4.08	7.99	71		PSMB4|5692	PSMB4|5692
chr1	151388936	151389164	4.36	7.39	58			PSMB4|5692
chr1	151464760	151464988	9.44	13.87	94			CGN|57530
chr1	151474590	151474818	5.13	6.22	52	chr1:151474630-151474874	CGN|57530	CGN|57530
chr1	151486693	151486921	8	5.9	79		CGN|57530	CGN|57530
chr1	151507225	151507453	4.1	4.7	41		TUFT1|7286	TUFT1|7286
chr1	151515136	151515364	8.26	6.35	96	chr1:151515128-151515372	TUFT1|7286	TUFT1|7286
chr1	151521328	151521556	49.76	40.25	486	chr1:151521306-151521550	MIR554|693139	MIR554|693139
chr1	151533238	151533466	4.3	5.01	48			MIR554|693139
chr1	151535238	151535466	4.41	4.82	43			MIR554|693139
chr1	151554455	151554683	36.14	28	446	chr1:151554421-151554665		SNX27|81609
chr1	151568999	151569227	4.69	8.19	73			SNX27|81609
chr1	151678262	151678490	4	6.65	39			CELF3|11189
chr1	151696309	151696537	11.8	18.09	158	chr1:151696260-151696504	RIIAD1|284485	RIIAD1|284485
chr1	151712483	151712711	20.58	31.9	319	chr1:151712479-151712723		RIIAD1|284485
chr1	151740904	151741132	4.4	6.21	55		OAZ3|51686	OAZ3|51686
chr1	151748359	151748587	7.39	8.85	73		OAZ3|51686	OAZ3|51686
chr1	151753995	151754223	7.9	6.35	78		TDRKH|11022	TDRKH|11022
chr1	151755986	151756214	11.37	11.5	131		TDRKH|11022	TDRKH|11022
chr1	151793491	151793719	4.21	5.95	42		RORC|6097	RORC|6097
chr1	151805313	151805541	9.85	6.87	96	chr1:151805325-151805569	RORC|6097	RORC|6097
chr1	151843875	151844103	7.12	12.95	103	chr1:151843808-151844052		THEM5|284486
chr1	151881620	151881848	5.18	5.92	55	chr1:151881621-151881865	THEM4|117145	THEM4|117145
chr1	151896017	151896245	10.44	8.57	142	chr1:151895942-151896186		THEM4|117145
chr1	151897291	151897519	21.49	18.01	245	chr1:151897288-151897532		THEM4|117145
chr1	151918513	151918741	4.64	6.48	58			THEM4|117145
chr1	151941357	151941585	8.72	4.89	88			S100A10|6281
chr1	151950824	151951052	4.27	6.54	84	chr1:151950791-151951035		S100A10|6281
chr1	151960906	151961134	13.31	10.4	260		S100A10|6281	S100A10|6281
chr1	151966674	151966902	10.74	5.81	132	chr1:151966591-151966835	S100A10|6281	S100A10|6281
chr1	151971503	151971731	6.46	4.04	65		S100A10|6281	S100A10|6281
chr1	151996713	151996941	9.44	9.35	95	chr1:151996721-151996965		S100A11|6282
chr1	152007616	152007844	28.33	23.57	524	chr1:152007591-152007835	S100A11|6282	S100A11|6282
chr1	152020795	152021023	26.16	15	377	chr1:152020786-152021030		S100A11|6282
chr1	152061819	152062047	5.03	4.34	50		TCHHL1|126637	TCHHL1|126637
chr1	152114488	152114716	7.49	20.08	164	chr1:152114458-152114702		RPTN|126638
chr1	152135443	152135671	4.75	7.53	74		RPTN|126638	RPTN|126638
chr1	152140419	152140647	5.03	4.95	50		RPTN|126638	RPTN|126638
chr1	152163189	152163417	4.73	6.07	64			RPTN|126638
chr1	152320953	152321181	6.84	7.99	71			FLG2|388698
chr1	152365434	152365662	46.35	32.93	527	chr1:152365415-152365659		CRNN|49860
chr1	152415116	152415344	7.43	11.35	141			CRNN|49860
chr1	152434165	152434393	5.25	7.75	87			CRNN|49860
chr1	152701533	152701761	4.31	8.66	43		C1orf68|100129271	C1orf68|100129271
chr1	152715751	152715979	5.33	10.51	53			KPRP|448834
chr1	152926964	152927192	11.08	22.05	108			SPRR4|163778
chr1	152935553	152935781	8.21	16.49	82		SPRR4|163778	SPRR4|163778
chr1	152970380	152970608	5.44	8.66	54		SPRR3|6707	SPRR3|6707
chr1	153336670	153336898	7.69	7.65	77	chr1:153336704-153336948	S100A9|6280	S100A9|6280
chr1	153337996	153338224	12.82	14.98	128		S100A9|6280	S100A9|6280
chr1	153347998	153348226	6.05	11.95	60		S100A12|6283	S100A12|6283
chr1	153493599	153493827	10.16	19.99	100			S100A6|6277
chr1	153551143	153551371	6.16	12.16	60			S100A2|6273
chr1	153581419	153581647	5.18	4.27	52		S100A16|140576	S100A16|140576
chr1	153583021	153583249	14.67	14.06	143	chr1:153583039-153583283	S100A16|140576	S100A16|140576
chr1	153643716	153643944	4.31	8.45	44	chr1:153643579-153643823	ILF2|3608	ILF2|3608
chr1	153680525	153680753	23.6	47.19	233	chr1:153680503-153680747		INTS3|65123
chr1	153787991	153788219	4.31	8.45	43			SLC27A3|11000
chr1	153962961	153963189	4.08	6.84	49		RPS27|6232	RPS27|6232
chr1	154103880	154104108	4.82	9.69	51	chr1:154103881-154104125		NUP210L|91181
chr1	154152657	154152885	6.36	10.62	63	chr1:154152668-154152912	TPM3|7170	TPM3|7170
chr1	154158716	154158944	4.31	6.22	43	chr1:154158650-154158894	TPM3|7170	TPM3|7170
chr1	154306751	154306979	5.13	10.1	53		ATP8B2|57198	ATP8B2|57198
chr1	154326048	154326276	11.49	23.08	114	chr1:154326072-154326316		ATP8B2|57198
chr1	154390673	154390901	13.64	25.76	135			IL6R|3570
chr1	154599729	154599957	8.93	14.44	90	chr1:154599710-154599954	ADAR|103	ADAR|103
chr1	154946106	154946334	6.36	10.17	63	chr1:154946127-154946371	SHC1|6464	SHC1|6464
chr1	154973356	154973584	6.67	10.04	66		ZBTB7B|51043	ZBTB7B|51043
chr1	155049915	155050143	6.57	8.2	65	chr1:155049922-155050166	EFNA3|1944	EFNA3|1944
chr1	155050941	155051169	10.67	15.05	105	chr1:155050945-155051189	EFNA3|1944	EFNA3|1944
chr1	155090230	155090458	21.03	26.83	208	chr1:155090230-155090474	EFNA1|1942	EFNA1|1942
chr1	155092795	155093023	11.7	8.93	115		EFNA1|1942	EFNA1|1942
chr1	155096970	155097198	7.28	5.77	76		EFNA1|1942	EFNA1|1942
chr1	155131615	155131843	5.75	11.54	57			KRTCAP2|200185
chr1	155194499	155194727	12.41	22.07	122	chr1:155194529-155194773	GBAP1|2630	GBAP1|2630
chr1	155507535	155507763	5.13	8.64	54	chr1:155507517-155507761		ASH1L-AS1|645676
chr1	155508675	155508903	7.59	14.48	80	chr1:155508655-155508899		ASH1L-AS1|645676
chr1	155618449	155618677	10.57	21.23	105	chr1:155618454-155618698		YY1AP1|55249
chr1	155660436	155660664	9.03	17.93	88	chr1:155660417-155660661	DAP3|7818	DAP3|7818
chr1	155978410	155978638	5.33	10.72	52			SSR2|6746
chr1	156252663	156252891	5.33	10.04	53		TMEM79|84283	TMEM79|84283
chr1	156280550	156280778	6.67	13.39	67			VHLL|391104
chr1	156338124	156338352	13.34	21.01	137	chr1:156338112-156338356	RHBG|57127	RHBG|57127
chr1	156349379	156349607	8.93	17.93	88	chr1:156349355-156349599		RHBG|57127
chr1	156441509	156441737	13.87	29.06	144	chr1:156441535-156441779		MEF2D|4209
chr1	156458418	156458646	6.36	12.78	62		MEF2D|4209	MEF2D|4209
chr1	156586331	156586559	39.09	52.17	381	chr1:156586318-156586562	HAPLN2|60484	HAPLN2|60484
chr1	156662444	156662672	19.8	22.02	196	chr1:156662444-156662688		CRABP2|1382
chr1	156736890	156737118	8.82	13.79	88	chr1:156736861-156737105	PRCC|5546	PRCC|5546
chr1	156767107	156767335	15.7	28.76	155	chr1:156767109-156767353		NTRK1|4914
chr1	157014881	157015109	4.82	9.24	50	chr1:157014819-157015063	ARHGEF11|9826	ARHGEF11|9826
chr1	157101972	157102200	17.85	10.71	176	chr1:157101932-157102176	CYCSP52|360155	CYCSP52|360155
chr1	157102519	157102747	23.6	15.12	232	chr1:157102500-157102744	CYCSP52|360155	CYCSP52|360155
chr1	157111049	157111277	4.21	7.78	42		ETV3|2117	ETV3|2117
chr1	157204858	157205086	4.72	9.27	51
chr1	157661086	157661314	8.51	17.1	84		FCRL3|115352	FCRL3|115352
chr1	159870884	159871112	7.08	14.01	69	chr1:159870898-159871142	CCDC19|25790	CCDC19|25790
chr1	159886129	159886357	15.49	30.91	152	chr1:159886118-159886362	TAGLN2|8407	TAGLN2|8407
chr1	159915910	159916138	5.33	10.72	54		IGSF9|57549	IGSF9|57549
chr1	160921199	160921427	9.03	18.13	89	chr1:160921201-160921445	ITLN2|142683	ITLN2|142683
chr1	160978681	160978909	4.82	9.48	49			F11R|50848
chr1	161102524	161102752	5.85	11.75	58		DEDD|9191	DEDD|9191
chr1	161171945	161172173	4.51	9.07	45		NDUFS2|4720	NDUFS2|4720
chr1	161195675	161195903	4	8.04	41		TOMM40L|84134	TOMM40L|84134
chr1	161736006	161736234	7.49	14.84	73	chr1:161736002-161736246	ATF6|22926	ATF6|22926
chr1	162045732	162045960	4.72	9.48	47		NOS1AP|9722	NOS1AP|9722
chr1	162111951	162112179	4.21	8.45	43	chr1:162111962-162112206		MIR4654|100616386
chr1	162122197	162122425	15.39	29.91	151	chr1:162122242-162122486	MIR4654|100616386	MIR4654|100616386
chr1	162129348	162129576	27.7	34.65	273	chr1:162129351-162129595	MIR4654|100616386	MIR4654|100616386
chr1	162317152	162317380	6.57	13.19	64		MIR556|693141	MIR556|693141
chr1	162816744	162816972	15.29	30.71	149	chr1:162816706-162816950		C1orf110|339512
chr1	162843856	162844084	7.49	15.04	74	chr1:162843879-162844123	C1orf110|339512	C1orf110|339512
chr1	163505678	163505906	4.41	8.86	44	chr1:163505697-163505941
chr1	163776667	163776895	4.62	9.07	48
chr1	164559966	164560194	6.98	11.16	69	chr1:164559920-164560164		PBX1|5087
chr1	164567971	164568199	10.67	13.78	104	chr1:164568004-164568248		PBX1|5087
chr1	164580907	164581135	5.85	9.96	57
chr1	164599641	164599869	4.51	9.07	46
chr1	164629275	164629503	4.1	7.32	41
chr1	164676372	164676600	5.33	10.72	55
chr1	164704916	164705144	8.21	16.49	84			LOC100505795|100505795
chr1	164717601	164717829	17.24	22.83	172			LOC100505795|100505795
chr1	164742056	164742284	11.8	16.98	119		LOC100505795|100505795	LOC100505795|100505795
chr1	165128153	165128381	6.16	8.01	62
chr1	165132195	165132423	10.87	17.33	107	chr1:165132197-165132441
chr1	165258210	165258438	7.18	14.43	73
chr1	165425631	165425859	9.95	19.99	98			RXRG|6258
chr1	165580226	165580454	7.9	15.87	77	chr1:165580218-165580462		MGST3|4259
chr1	166572337	166572565	7.33	18.34	93		FMO9P|116123	FMO9P|116123
chr1	167218299	167218527	5.64	11.33	58	chr1:167218307-167218551		POU2F1|5451
chr1	167443564	167443792	4	8.04	39			CD247|919
chr1	167597351	167597579	4.92	9.89	50	chr1:167597345-167597589	RCSD1|92241	RCSD1|92241
chr1	168067925	168068153	22.06	44.1	215	chr1:168067898-168068142		GPR161|23432
chr1	168205330	168205558	8.31	16.69	83			SFT2D2|375035
chr1	168356668	168356896	4.51	8.06	46			MIR557|693142
chr1	168366231	168366459	14.07	20.62	145	chr1:168366209-168366453		MIR557|693142
chr1	168375143	168375371	9.95	10.53	100			LOC100505918|100505918
chr1	168378075	168378303	9.03	9.54	90			LOC100505918|100505918
chr1	168538712	168538940	8.41	15.9	83		XCL1|6375	XCL1|6375
chr1	168585329	168585557	5.33	9.99	53			XCL1|6375
chr1	168596713	168596941	12.41	14.3	126
chr1	168600916	168601144	6.26	5.66	62	chr1:168600964-168601208
chr1	168678049	168678277	5.13	5.2	50			DPT|1805
chr1	168679239	168679467	5.44	5.81	55			DPT|1805
chr1	168700599	168700827	4.72	9.17	48		DPT|1805	DPT|1805
chr1	168735916	168736144	13.54	13.6	132			LINC00626|79100
chr1	168740401	168740629	9.95	8.84	100			LINC00626|79100
chr1	168830991	168831219	21.24	21.81	213
chr1	168849309	168849537	13.85	27.82	136
chr1	168876413	168876641	8.21	12.04	80
chr1	168908777	168909005	11.08	12.91	109
chr1	168960798	168961026	5.03	10.1	51
chr1	169000929	169001157	12.72	22.51	129	chr1:169000917-169001161
chr1	169078604	169078832	5.13	5.53	51	chr1:169078627-169078871	ATP1B1|481	ATP1B1|481
chr1	169093797	169094025	11.33	17.25	118	chr1:169093781-169094025		ATP1B1|481
chr1	169281532	169281760	16.21	17.45	161	chr1:169281560-169281804
chr1	169452157	169452385	4.82	4.62	47		SLC19A2|10560	SLC19A2|10560
chr1	169486926	169487154	11.72	16.06	145			SLC19A2|10560
chr1	169498662	169498890	41.85	47.73	564	chr1:169498647-169498891		SLC19A2|10560
chr1	169659464	169659692	4	8.04	41			SELL|6402
chr1	169668888	169669116	10.36	20.81	103		SELL|6402	SELL|6402
chr1	169691985	169692213	5.49	17.53	93	chr1:169692038-169692282		SELE|6401
chr1	169710360	169710588	17.19	28.13	177	chr1:169710380-169710624	SELE|6401	SELE|6401
chr1	169722794	169723022	7.08	11.73	72			SELE|6401
chr1	169748489	169748717	17.13	15.39	171	chr1:169748480-169748724		METTL18|92342
chr1	169750655	169750883	15.39	12.38	151			METTL18|92342
chr1	169842833	169843061	7.49	11.93	73			SCYL3|57147
chr1	169843461	169843689	4.1	5.97	41			SCYL3|57147
chr1	169854594	169854822	4.1	11.81	64		SCYL3|57147	SCYL3|57147
chr1	169863071	169863299	4.31	4.45	42		SCYL3|57147	SCYL3|57147
chr1	169895374	169895602	9.13	15.01	94			SCYL3|57147
chr1	169903537	169903765	4.1	7.55	41			SCYL3|57147
chr1	170032242	170032470	6.67	13.39	69		KIFAP3|22920	KIFAP3|22920
chr1	170105233	170105461	18.77	33.51	184		METTL11B|149281	METTL11B|149281
chr1	170658697	170658925	6.98	14.01	68			PRRX1|5396
chr1	171224360	171224588	4.1	7.87	41		FMO1|2326	FMO1|2326
chr1	171393745	171393973	12.31	24.73	122
chr1	171457791	171458019	4.92	5.89	51	chr1:171457782-171458026	PRRC2C|23215	PRRC2C|23215
chr1	171711806	171712034	7.28	11.1	71	chr1:171711808-171712052	VAMP4|8674	VAMP4|8674
chr1	171750329	171750557	6.87	10.14	68	chr1:171750304-171750548	METTL13|51603	METTL13|51603
chr1	171768409	171768637	4.1	7.7	41			METTL13|51603
chr1	172074492	172074720	13.44	19.68	132			MIR3120|100422882
chr1	172147006	172147234	4.41	5.46	45			DNM3OS|100628315
chr1	172150350	172150578	4.82	5.95	48			DNM3OS|100628315
chr1	172255908	172256136	5.75	9.91	60
chr1	172328137	172328365	21.75	23.58	213	chr1:172328183-172328427
chr1	172420313	172420541	5.86	8.53	69		PIGC|5279	PIGC|5279
chr1	172439368	172439596	9.15	13.2	105			PIGC|5279
chr1	172453390	172453618	6.87	12.3	68			PIGC|5279
chr1	172499203	172499431	25.65	26.21	251	chr1:172499221-172499465	SUCO|51430	SUCO|51430
chr1	172509885	172510113	4.21	6.58	43		SUCO|51430	SUCO|51430
chr1	172715809	172716037	18.67	23.27	182	chr1:172715836-172716080
chr1	172902145	172902373	4.51	5.03	45
chr1	172903101	172903329	15.39	23.72	151
chr1	173447238	173447466	4.82	6.8	47		PRDX6|9588	PRDX6|9588
chr1	173496382	173496610	6.05	12.16	60			PRDX6|9588
chr1	173793544	173793772	7.39	8.3	73	chr1:173793487-173793731	CENPL|91687	CENPL|91687
chr1	174397240	174397468	5.27	10.52	55			GPR52|9293
chr1	174553272	174553500	12.21	19.6	120
chr1	174935320	174935548	6.01	10.41	81		RABGAP1L|9910	RABGAP1L|9910
chr1	174941411	174941639	4.1	6.05	41		RABGAP1L|9910	RABGAP1L|9910
chr1	174967679	174967907	15.08	20.63	147	chr1:174967682-174967926	CACYBP|27101	CACYBP|27101
chr1	175124151	175124379	8.1	13.54	80	chr1:175124139-175124383		KIAA0040|9674
chr1	175147778	175148006	4.21	8.45	42	chr1:175147760-175148004		KIAA0040|9674
chr1	175615619	175615847	5.64	11.33	55	chr1:175615602-175615846
chr1	175809425	175809653	6.67	13.39	66
chr1	176020734	176020962	5.23	9.08	51	chr1:176020647-176020891
chr1	176792362	176792590	10.16	14.93	100
chr1	176795444	176795672	5.03	6.55	50
chr1	177224643	177224871	10.26	12.85	101
chr1	177225544	177225772	6.77	7.65	68
chr1	177389313	177389541	10.77	14	105
chr1	177410041	177410269	5.13	10.11	65
chr1	177417938	177418166	8.51	14.63	85
chr1	177538766	177538994	4.62	5.91	45
chr1	177540914	177541142	6.26	7.44	64
chr1	177554926	177555154	23.49	19.54	232
chr1	177842115	177842343	4.62	7.17	46
chr1	178064542	178064770	5.03	7.31	51	chr1:178064501-178064745	RASAL2-AS1|100302401	RASAL2-AS1|100302401
chr1	178624973	178625201	32.73	52.76	328	chr1:178625011-178625255		MIR4424|100616328
chr1	178986218	178986446	11.08	19.1	113	chr1:178986178-178986422	FAM20B|9917	FAM20B|9917
chr1	178995832	178996060	8.51	12.51	84	chr1:178995829-178996073	FAM20B|9917	FAM20B|9917
chr1	179008182	179008410	5.33	10.51	54	chr1:179008187-179008431		FAM20B|9917
chr1	179265957	179266185	6.84	11.02	79		SOAT1|6646	SOAT1|6646
chr1	179835883	179836111	9.64	14.48	95	chr1:179835869-179836113		TOR1AIP2|163590
chr1	179851765	179851993	4.62	5.84	47		TOR1AIP1|26092	TOR1AIP1|26092
chr1	179900200	179900428	25.49	31.7	263			CEP350|9857
chr1	180126825	180127053	7.42	11.62	77	chr1:180126803-180127047	QSOX1|5768	QSOX1|5768
chr1	180334921	180335149	4	6.93	41
chr1	180351533	180351761	7.18	12.6	70
chr1	180477034	180477262	7.81	19.78	96		ACBD6|84320	ACBD6|84320
chr1	180491390	180491618	4.51	8.86	44			ACBD6|84320
chr1	180524632	180524860	15.54	23.12	175	chr1:180524614-180524858
chr1	180640294	180640522	5.33	10.07	53			XPR1|9213
chr1	180660453	180660681	6.08	17.9	114
chr1	180823762	180823990	5.54	8.14	55
chr1	180858509	180858737	5.57	7.33	58			KIAA1614|57710
chr1	181003531	181003759	5.75	6.26	57	chr1:181003535-181003779	MR1|3140	MR1|3140
chr1	181053506	181053734	4.17	4.92	48		IER5|51278	IER5|51278
chr1	181058855	181059083	13.97	10.9	146	chr1:181058829-181059073	IER5|51278	IER5|51278
chr1	181069737	181069965	6.76	7.56	93	chr1:181069627-181069871		IER5|51278
chr1	181081675	181081903	6.16	8.02	82			IER5|51278
chr1	181086994	181087222	11.54	14.1	189			IER5|51278
chr1	181096290	181096518	6.05	6.74	59			IER5|51278
chr1	181283223	181283451	11.59	15.31	113
chr1	181374111	181374339	5.44	8.83	54
chr1	181438961	181439189	9.44	11.55	94			CACNA1E|777
chr1	182023864	182024092	5.13	10.3	51	chr1:182023877-182024121	ZNF648|127665	ZNF648|127665
chr1	182056366	182056594	7.39	14.84	73	chr1:182056390-182056634		ZNF648|127665
chr1	182065308	182065536	4	8.04	40			ZNF648|127665
chr1	182150306	182150534	10.57	21.23	103
chr1	182213627	182213855	5.44	10.72	55	chr1:182213566-182213810
chr1	182288510	182288738	5.64	11.33	56
chr1	182309860	182310088	12.52	25.14	123	chr1:182309834-182310078
chr1	182544687	182544915	5.85	11.75	58			RNASEL|6041
chr1	182572538	182572766	9.85	10.81	99		RGS16|6004	RGS16|6004
chr1	182603124	182603352	12.85	19.1	172	chr1:182603075-182603319		LOC284648|284648
chr1	182615959	182616187	4.41	6.95	45			RGS8|85397
chr1	182656574	182656802	4.1	6.67	43			RGS8|85397
chr1	182672828	182673056	6.77	10.51	66			RGS8|85397
chr1	182878860	182879088	7.62	16.07	78	chr1:182878830-182879074		SHCBP1L|81626
chr1	182938282	182938510	6.57	12.33	65			SHCBP1L|81626
chr1	183020851	183021079	9.95	11.51	97	chr1:183020857-183021101		LAMC1|3915
chr1	183022026	183022254	12.62	15.81	125	chr1:183022000-183022244		LAMC1|3915
chr1	183029685	183029913	7.58	24.84	164	chr1:183029711-183029955		LAMC1|3915
chr1	183056172	183056400	13.75	17.02	134
chr1	183441129	183441357	12.11	17.7	125	chr1:183441101-183441345	SMG7-AS1|284649	SMG7-AS1|284649
chr1	183773326	183773554	5.85	10.57	58
chr1	183885275	183885503	6.46	11.89	64
chr1	183994374	183994602	5.96	11.67	62	chr1:183994356-183994600		GLT25D2|23127
chr1	184112576	184112804	4.43	10.76	62	chr1:184112561-184112805
chr1	184125670	184125898	26.67	14.76	264	chr1:184125618-184125862
chr1	184129509	184129737	7.35	5.65	129
chr1	184130501	184130729	16.11	7.71	157
chr1	184132827	184133055	6.16	4.14	62
chr1	184348620	184348848	4.82	9.5	51		C1orf21|81563	C1orf21|81563
chr1	184362401	184362629	4.1	4.53	40		C1orf21|81563	C1orf21|81563
chr1	184364548	184364776	8.21	11.08	81	chr1:184364515-184364759	C1orf21|81563	C1orf21|81563
chr1	184374912	184375140	8.1	5.16	83	chr1:184374922-184375166		C1orf21|81563
chr1	184377711	184377939	26.26	22.91	256			C1orf21|81563
chr1	184387694	184387922	5.03	6.1	51			C1orf21|81563
chr1	184393372	184393600	8.21	4.18	81			C1orf21|81563
chr1	184395063	184395291	25.03	17.59	244	chr1:184395045-184395289		C1orf21|81563
chr1	184415579	184415807	10.48	15.98	122	chr1:184415536-184415780
chr1	184422664	184422892	5.45	10.39	68
chr1	184449556	184449784	4.21	4.32	41
chr1	184452138	184452366	8.41	8.93	88
chr1	184473629	184473857	4	7.36	39
chr1	184514800	184515028	6.05	7.69	59
chr1	184517158	184517386	5.64	7.38	56
chr1	184536938	184537166	5.13	7.67	51
chr1	184566910	184567138	5.13	9.4	52
chr1	184592925	184593153	4.41	5.58	44
chr1	184767204	184767432	5.95	8.03	58			EDEM3|80267
chr1	184772304	184772532	22.47	27.24	224			EDEM3|80267
chr1	184807874	184808102	14.05	22.23	137	chr1:184807864-184808108
chr1	184874779	184875007	12.11	17.24	120	chr1:184874783-184875027
chr1	184899107	184899335	5.75	11.54	58	chr1:184899075-184899319		FAM129A|116496
chr1	184951248	184951476	5.68	13.19	65	chr1:184951239-184951483	FAM129A|116496	FAM129A|116496
chr1	185146607	185146835	6.74	14.22	69			SWT1|54823
chr1	185286690	185286918	19.08	24.14	186	chr1:185286671-185286915	IVNS1ABP|10625	IVNS1ABP|10625
chr1	185296351	185296579	5.75	11.54	56		LOC100288079|100288079	LOC100288079|100288079
chr1	185614541	185614769	9.44	10.01	95	chr1:185614469-185614713
chr1	185615434	185615662	9.07	14.15	131	chr1:185615365-185615609
chr1	185650210	185650438	4.21	7.32	42
chr1	185666035	185666263	5.95	6.71	59			HMCN1|83872
chr1	185702945	185703173	14.88	19.96	147	chr1:185702918-185703162	HMCN1|83872	HMCN1|83872
chr1	185724419	185724647	5.95	9.9	58			HMCN1|83872
chr1	185736949	185737177	6.26	9.11	62			HMCN1|83872
chr1	185793497	185793725	5.44	7.76	53
chr1	185886814	185887042	6.26	11.67	61	chr1:185886830-185887074
chr1	185977115	185977343	4.92	6.4	49
chr1	185998243	185998471	4.72	7.24	48
chr1	186008602	186008830	5.76	10.67	60
chr1	186077580	186077808	6.77	8.06	66
chr1	186122134	186122362	28.5	25.43	499	chr1:186122130-186122374
chr1	186181743	186181971	9.13	12.45	91	chr1:186181729-186181973
chr1	186201084	186201312	5.13	9.57	52	chr1:186201021-186201265
chr1	186272841	186273069	4.2	6.16	45		PRG4|10216	PRG4|10216
chr1	186412066	186412294	4.51	7.76	45		PDC|5132	PDC|5132
chr1	186461751	186461979	6.16	12.36	60			MIR548F1|100302192
chr1	186652015	186652243	4.21	8.45	41	chr1:186652014-186652258	PTGS2|5743	PTGS2|5743
chr1	186907921	186908149	6.67	13.33	66
chr1	186967085	186967313	20.72	25.3	204
chr1	187005606	187005834	11.72	8.45	121
chr1	187008098	187008326	18.77	13.36	183
chr1	187024002	187024230	9.56	23.03	140
chr1	187125957	187126185	5.23	9.14	53
chr1	187152812	187153040	6.77	12.57	67
chr1	187328781	187329009	9.23	17.38	90	chr1:187328771-187329015
chr1	187350633	187350861	4	7.98	41
chr1	187362782	187363010	5.33	10.51	52
chr1	187377959	187378187	4.72	7.76	47	chr1:187377864-187378108
chr1	187460631	187460859	5.13	8.93	54
chr1	187897485	187897713	4.31	8.29	44	chr1:187897531-187897775
chr1	188031048	188031276	14.47	25.86	142
chr1	188157509	188157737	13.23	23.32	129
chr1	188221703	188221931	4.51	9.07	47
chr1	188340621	188340849	13.38	14.62	137
chr1	188342006	188342234	7.08	6.54	73
chr1	188401679	188401907	17.87	20.01	312
chr1	188458456	188458684	14.46	20.5	150
chr1	188464008	188464236	5.99	11.97	93
chr1	188530732	188530960	4.1	7.05	41
chr1	188561394	188561622	6.07	8.59	89
chr1	188561978	188562206	5.13	4.5	53
chr1	188562603	188562831	5.64	4.96	56
chr1	188617204	188617432	14.05	19.55	141
chr1	188651628	188651856	4.31	8.77	55
chr1	188675942	188676170	8.51	13.4	83
chr1	188681373	188681601	6.43	6.45	82
chr1	188682553	188682781	10.3	10.1	116
chr1	188739222	188739450	8.82	13.9	88	chr1:188739118-188739362
chr1	188857675	188857903	4.82	4.7	47
chr1	188862708	188862936	7.18	8.32	71
chr1	189001990	189002218	5.13	10.11	51
chr1	189543759	189543987	4.21	7.54	42
chr1	189596620	189596848	4.41	7.03	45
chr1	189650791	189651019	15.39	22.22	152
chr1	189685350	189685578	6.48	10.28	75
chr1	189709985	189710213	9.64	12.9	96
chr1	189743905	189744133	11.31	11.41	142	chr1:189744120-189744364
chr1	189744675	189744903	9.38	7.34	98
chr1	190116853	190117081	4.1	6.75	41
chr1	190138469	190138697	9.85	15.94	97
chr1	190755114	190755342	5.44	7.72	54
chr1	190818379	190818607	5.03	10.1	49
chr1	191080477	191080705	6.26	11.74	64
chr1	191111650	191111878	15.72	22.28	178	chr1:191111605-191111849
chr1	191122943	191123171	4.04	7.27	63
chr1	191132815	191133043	9.54	16.53	94	chr1:191132761-191133005
chr1	191176149	191176377	5.13	10.3	52
chr1	191195323	191195551	4.31	6.63	43
chr1	191289244	191289472	5.95	11.05	58
chr1	191396840	191397068	26.16	30.19	259
chr1	191544384	191544612	7.08	10.4	70
chr1	191605752	191605980	9.32	19.88	124	chr1:191605709-191605953
chr1	191644055	191644283	4.62	7.22	50
chr1	191660195	191660423	4.35	8.9	49
chr1	191671351	191671579	14.03	13.93	162	chr1:191671356-191671600
chr1	191678378	191678606	24.52	20.55	242
chr1	191726168	191726396	4.62	7.69	45
chr1	192465570	192465798	4.53	10.51	52
chr1	192516118	192516346	4	8.04	40			RGS1|5996
chr1	192548300	192548528	7.8	12.77	78		RGS1|5996	RGS1|5996
chr1	192671430	192671658	4.56	12.82	75
chr1	192774967	192775195	16.41	24.14	162	chr1:192774982-192775226	RGS2|5997	RGS2|5997
chr1	193073537	193073765	5.33	7.68	52	chr1:193073485-193073729	GLRX2|51022	GLRX2|51022
chr1	193074668	193074896	5.03	7.06	50		GLRX2|51022	GLRX2|51022
chr1	193646391	193646619	4.31	8.66	43
chr1	194504579	194504807	5.54	10.92	54
chr1	194988509	194988737	5.23	10.17	53
chr1	195708482	195708710	7.39	13.65	72
chr1	196330220	196330448	6.16	12.19	62	chr1:196330153-196330397
chr1	196644123	196644351	8.93	11.81	87	chr1:196644067-196644311		CFH|3075
chr1	196993648	196993876	14.26	27.2	147			F13B|2165
chr1	197116092	197116320	7.39	7.88	74	chr1:197116120-197116364	ASPM|259266	ASPM|259266
chr1	197120401	197120629	4.21	4.58	43		ASPM|259266	ASPM|259266
chr1	197138891	197139119	4.64	9.01	58			ASPM|259266
chr1	197222196	197222424	7.9	13.46	78	chr1:197222230-197222474		CRB1|23418
chr1	197283873	197284101	4.31	8.66	44	chr1:197283875-197284119		CRB1|23418
chr1	197454987	197455215	13.77	20.46	142
chr1	197589927	197590155	4	6.48	42	chr1:197589905-197590149
chr1	197632570	197632798	4.21	6.58	43	chr1:197632570-197632814
chr1	197705788	197706016	4.62	5.53	46			DENND1B|163486
chr1	197730795	197731023	12.41	9.83	124	chr1:197730789-197731033		DENND1B|163486
chr1	197732560	197732788	10.74	13.49	158	chr1:197732555-197732799		DENND1B|163486
chr1	197737996	197738224	8.93	11.69	88		DENND1B|163486	DENND1B|163486
chr1	197964131	197964359	6.05	11.09	60
chr1	198198148	198198376	5.85	9.85	61	chr1:198198152-198198396
chr1	198276582	198276810	15.9	22.5	155	chr1:198276567-198276811
chr1	198638306	198638534	7.08	7.23	70			PTPRC|5788
chr1	198825813	198826041	4.1	5.67	41		MIR181B1|406955	MIR181B1|406955
chr1	198850407	198850635	5.65	8.88	83			MIR181A1|406995
chr1	198904477	198904705	7.42	5.28	114		LOC100131234|100131234	LOC100131234|100131234
chr1	198908445	198908673	21.75	12.53	214	chr1:198908418-198908662	LOC100131234|100131234	LOC100131234|100131234
chr1	199878336	199878564	6.27	13.86	79	chr1:199878289-199878533
chr1	199986015	199986243	8.51	12.54	83	chr1:199985962-199986206		NR5A2|2494
chr1	200076229	200076457	9.52	14.18	124	chr1:200076227-200076471
chr1	200100815	200101043	17.23	29.62	194
chr1	200119742	200119970	10.05	11.49	101
chr1	200153388	200153616	5.18	10.13	53			FAM58BP|339521
chr1	200234190	200234418	7.39	17.47	122	chr1:200234182-200234426
chr1	200300219	200300447	8.72	12.51	87	chr1:200300197-200300441		C1orf98|554279
chr1	200306391	200306619	4.31	6.89	45			C1orf98|554279
chr1	200341144	200341372	11.42	19.93	189	chr1:200341151-200341395	C1orf98|554279	C1orf98|554279
chr1	200379848	200380076	11.18	9.07	115	chr1:200379840-200380084	ZNF281|23528	ZNF281|23528
chr1	200402311	200402539	6.27	9.44	79	chr1:200402251-200402495		ZNF281|23528
chr1	200609137	200609365	8.62	11.57	85			KIF14|9928
chr1	200622144	200622372	4.1	6.39	42			DDX59|83479
chr1	200860495	200860723	4.41	5.21	43		C1orf106|55765	C1orf106|55765
chr1	200887249	200887477	7.28	13.83	72	chr1:200887238-200887482		C1orf106|55765
chr1	200920199	200920427	4.72	8.18	47
chr1	201014272	201014500	6.05	10.49	59			KIF21B|23046
chr1	201095998	201096226	4.72	7.24	48			ASCL5|647219
chr1	201139654	201139882	4.82	4.66	49			TMEM9|252839
chr1	201251474	201251702	15.08	10.37	150		PKP1|5317	PKP1|5317
chr1	201255074	201255302	12.82	7.92	125		PKP1|5317	PKP1|5317
chr1	201278617	201278845	64.22	44.9	627	chr1:201278605-201278849		PKP1|5317
chr1	201315795	201316023	6.84	8.44	70	chr1:201315792-201316036		TNNT2|7139
chr1	201320794	201321022	5.85	5.96	58	chr1:201320885-201321129		TNNT2|7139
chr1	201350233	201350461	16	16.85	158	chr1:201350216-201350460	TNNT2|7139	TNNT2|7139
chr1	201416890	201417118	4.92	7.01	51			PHLDA3|23612
chr1	201430262	201430490	4.97	6.46	63		PHLDA3|23612	PHLDA3|23612
chr1	201458396	201458624	4.72	6.52	47		CSRP1|1465	CSRP1|1465
chr1	201471277	201471505	12.17	17.05	162	chr1:201471270-201471514	CSRP1|1465	CSRP1|1465
chr1	201481426	201481654	38.68	26.81	383	chr1:201481410-201481654	CSRP1|1465	CSRP1|1465
chr1	201486839	201487067	18.47	15.55	186		RPS10P7|376693	RPS10P7|376693
chr1	201510040	201510268	13.19	13.94	164			RPS10P7|376693
chr1	201747462	201747690	4.51	9.07	48	chr1:201747463-201747707		RNU6-79|100873779
chr1	201885861	201886089	12.11	24.32	119			SHISA4|149345
chr1	201977236	201977464	5.03	7.52	51		ELF3|1999	ELF3|1999
chr1	201987848	201988076	21.64	19.31	289	chr1:201987850-201988094	ELF3|1999	ELF3|1999
chr1	202000657	202000885	8.69	9.61	89			ELF3|1999
chr1	202015468	202015696	7.81	7.81	92	chr1:202015467-202015711		ELF3|1999
chr1	202016212	202016440	8.58	11.65	126			ELF3|1999
chr1	202026264	202026492	7.49	5.89	75			ELF3|1999
chr1	202027459	202027687	8.86	10.3	127			ELF3|1999
chr1	202060186	202060414	13.03	15.09	128	chr1:202060181-202060425		GPR37L1|9283
chr1	202075527	202075755	6.99	6.51	94			GPR37L1|9283
chr1	202082023	202082251	6.26	5.53	63		GPR37L1|9283	GPR37L1|9283
chr1	202101213	202101441	7.49	9.19	73	chr1:202101192-202101436	GPR37L1|9283	GPR37L1|9283
chr1	202112046	202112274	4.21	5.24	43		ARL8A|127829	ARL8A|127829
chr1	202124572	202124800	19.7	24.83	197		PTPN7|5778	PTPN7|5778
chr1	202169463	202169691	7.33	9.73	77		LGR6|59352	LGR6|59352
chr1	202189935	202190163	4.72	7.7	47		LGR6|59352	LGR6|59352
chr1	202304428	202304656	10.16	10.67	107	chr1:202304469-202304713	UBE2T|29089	UBE2T|29089
chr1	202310802	202311030	4.4	5.47	45		UBE2T|29089	UBE2T|29089
chr1	202317467	202317695	5.33	6.85	60		PPP1R12B|4660	PPP1R12B|4660
chr1	202349329	202349557	7.39	14.63	74			PPP1R12B|4660
chr1	202537991	202538219	9.34	11.19	93			PPP1R12B|4660
chr1	202545498	202545726	9.99	14.26	135			PPP1R12B|4660
chr1	202555555	202555783	6.9	10.03	107	chr1:202555517-202555761		PPP1R12B|4660
chr1	202718674	202718902	7.94	10.9	130			SYT2|127833
chr1	202758791	202759019	8.31	10.94	82			KDM5B|10765
chr1	202779696	202779924	9.64	7.89	93	chr1:202779633-202779877	KDM5B-AS1|100506696	KDM5B-AS1|100506696
chr1	202793944	202794172	4.72	8.14	47		LOC641515|641515	LOC641515|641515
chr1	202804156	202804384	4.2	5.27	43		LOC641515|641515	LOC641515|641515
chr1	202829853	202830081	4.49	5.76	46		LOC148709|148709	LOC148709|148709
chr1	202830613	202830841	4.82	6.02	48		LOC148709|148709	LOC148709|148709
chr1	202907267	202907495	4	6.93	41			KLHL12|59349
chr1	202927710	202927938	4	4.31	39	chr1:202927661-202927905	ADIPOR1|51094	ADIPOR1|51094
chr1	202938195	202938423	4	4.81	41		CYB5R1|51706	CYB5R1|51706
chr1	203058571	203058799	10.57	9.5	104		MYOG|4656	MYOG|4656
chr1	203115679	203115907	4.62	5.64	47			ADORA1|134
chr1	203122903	203123131	16.93	15.05	166	chr1:203122885-203123129		MYBPH|4608
chr1	203132163	203132391	9.34	12.06	92			MYBPH|4608
chr1	203138880	203139108	23.9	18.65	234	chr1:203138870-203139114	MYBPH|4608	MYBPH|4608
chr1	203238207	203238435	12.16	15.88	140	chr1:203238161-203238405		LOC730227|730227
chr1	203251371	203251599	12	11.89	120	chr1:203251321-203251565		LOC730227|730227
chr1	203275477	203275705	9.03	9.3	91	chr1:203275471-203275715	BTG2|7832	BTG2|7832
chr1	203285786	203286014	27.72	28.84	370	chr1:203285774-203286018		BTG2|7832
chr1	203304732	203304960	7.08	9.59	72			FMOD|2331
chr1	203353509	203353737	4.51	8.02	44			FMOD|2331
chr1	203379731	203379959	27.2	45.17	363	chr1:203379694-203379938
chr1	203400170	203400398	5.54	10.62	55	chr1:203400168-203400412		PRELP|5549
chr1	203428469	203428697	8.62	11.91	85			PRELP|5549
chr1	203444862	203445090	4.92	7.61	51		PRELP|5549	PRELP|5549
chr1	203488565	203488793	5.8	12.4	97			OPTC|26254
chr1	203506141	203506369	7.39	9.01	76			OPTC|26254
chr1	203612446	203612674	4.62	7.63	46			ATP2B4|493
chr1	203691704	203691932	4.21	8.24	41		SNORA77|677843	SNORA77|677843
chr1	203767204	203767432	8.4	9.58	87		ZBED6|100381270	ZBED6|100381270
chr1	203808174	203808402	4.88	11.46	70			SNRPE|6635
chr1	203839480	203839708	7.87	13.04	139		SNRPE|6635	SNRPE|6635
chr1	203877033	203877261	9.13	12.17	90			SNRPE|6635
chr1	203883471	203883699	11.28	10.14	115	chr1:203883469-203883713
chr1	203885085	203885313	7.28	6.34	72
chr1	203898876	203899104	19.31	32.13	262	chr1:203898878-203899122
chr1	203954261	203954489	5.54	8.44	54
chr1	203970733	203970961	12.56	16.88	183	chr1:203970724-203970968		LINC00303|284573
chr1	204030006	204030234	5.13	8.35	67			SOX13|9580
chr1	204052540	204052768	7.69	8.75	76	chr1:204052496-204052740		SOX13|9580
chr1	204073834	204074062	21	14.49	258			SOX13|9580
chr1	204096767	204096995	6.26	5.24	63			ETNK2|55224
chr1	204118281	204118509	34.37	37.03	336	chr1:204118273-204118517	ETNK2|55224	ETNK2|55224
chr1	204131559	204131787	31.97	50.2	360	chr1:204131537-204131781	REN|5972	REN|5972
chr1	204163290	204163518	6.16	8.51	60		KISS1|3814	KISS1|3814
chr1	204227165	204227393	15.8	19.38	156	chr1:204227141-204227385		GOLT1A|127845
chr1	204256297	204256525	34.27	18.48	387	chr1:204256274-204256518
chr1	204270805	204271033	6.57	6.23	64
chr1	204286372	204286600	15.43	11.57	159	chr1:204286396-204286640		PLEKHA6|22874
chr1	204328851	204329079	7.49	8.85	74		PLEKHA6|22874	PLEKHA6|22874
chr1	204349696	204349924	15.69	18.21	257	chr1:204349669-204349913		LINC00628|127841
chr1	204367711	204367939	8.51	10.36	84			PPP1R15B|84919
chr1	204386284	204386512	39.6	20.43	388	chr1:204386285-204386529	PPP1R15B|84919	PPP1R15B|84919
chr1	204448872	204449100	4.15	5.96	54			PIK3C2B|5287
chr1	204462996	204463224	8.08	10.09	92		PIK3C2B|5287	PIK3C2B|5287
chr1	204475900	204476128	4.63	7.25	90	chr1:204475913-204476157	MDM4|4194	MDM4|4194
chr1	204485238	204485466	9.23	10.98	90	chr1:204485265-204485509	MDM4|4194	MDM4|4194
chr1	204534858	204535086	16.52	20.28	203	chr1:204534842-204535086		MDM4|4194
chr1	204542612	204542840	13.03	13.75	131
chr1	204592622	204592850	7.28	7.62	71
chr1	204811050	204811278	24.61	29.95	253			NFASC|23114
chr1	204893735	204893963	41.45	32.82	402	chr1:204893699-204893943		NFASC|23114
chr1	204968032	204968260	14.57	10.63	141			CNTN2|6900
chr1	204972673	204972901	19.49	15.36	190			CNTN2|6900
chr1	205180740	205180968	4.62	6.25	52		DSTYK|25778	DSTYK|25778
chr1	205264893	205265121	12.61	18.64	143			NUAK2|81788
chr1	205288424	205288652	6.36	5.68	63		NUAK2|81788	NUAK2|81788
chr1	205322865	205323093	7.9	9.85	77		KLHDC8A|55220	KLHDC8A|55220
chr1	205454787	205455015	12.89	18.51	132	chr1:205454831-205455075		CDK18|5129
chr1	205473988	205474216	5.54	8.23	55		CDK18|5129	CDK18|5129
chr1	205485185	205485413	12.31	16.38	120	chr1:205485138-205485382		CDK18|5129
chr1	205507387	205507615	9.23	13.15	91			LOC284578|284578
chr1	205512410	205512638	7.1	11.05	84	chr1:205512393-205512637		LOC284578|284578
chr1	205534974	205535202	7.49	9.24	73	chr1:205534937-205535181	MFSD4|148808	MFSD4|148808
chr1	205548570	205548798	10.77	13.22	106	chr1:205548557-205548801		MFSD4|148808
chr1	205559841	205560069	6.16	8.42	62	chr1:205559834-205560078		MFSD4|148808
chr1	205680288	205680516	13.51	17.69	166	chr1:205680251-205680495		SLC45A3|85414
chr1	205719501	205719729	4.4	5.24	54		NUCKS1|64710	NUCKS1|64710
chr1	205760352	205760580	4.1	5.04	40			RAB7L1|8934
chr1	205767798	205768026	11.62	17.45	120			SLC41A1|254428
chr1	205796808	205797036	5.08	8.22	54	chr1:205796823-205797067		SLC41A1|254428
chr1	205864135	205864363	4.72	9.48	47			LOC284581|284581
chr1	205912636	205912864	7.39	5.5	73	chr1:205912581-205912825	SLC26A9|115019	SLC26A9|115019
chr1	205916178	205916406	10.42	9.72	130		SLC26A9|115019	SLC26A9|115019
chr1	205918122	205918350	6.87	5.43	67		SLC26A9|115019	SLC26A9|115019
chr1	206218268	206218496	22.82	32.06	257	chr1:206218285-206218529	AVPR1B|553	AVPR1B|553
chr1	206257785	206258013	10.87	13.62	106	chr1:206257768-206258012		C1orf186|440712
chr1	206260573	206260801	6.05	7.07	59			C1orf186|440712
chr1	206596173	206596401	7.88	15.97	113			IKBKE|9641
chr1	206623159	206623387	9.18	13.31	143	chr1:206623129-206623373		IKBKE|9641
chr1	206678058	206678286	4.62	5.51	46		RASSF5|83593	RASSF5|83593
chr1	206694678	206694906	4.1	6.79	43			RASSF5|83593
chr1	206841763	206841991	5.03	6.13	49	chr1:206841769-206842013		MAPKAPK2|9261
chr1	206887255	206887483	5.3	8.09	78			MAPKAPK2|9261
chr1	206919712	206919940	4.51	6.88	44			IL10|3586
chr1	206949636	206949864	5.47	8.98	61		IL10|3586	IL10|3586
chr1	206977596	206977824	7.9	8.86	77		IL19|29949	IL19|29949
chr1	206982940	206983168	4.21	5.09	42			IL19|29949
chr1	207017081	207017309	4.62	6.53	47			IL19|29949
chr1	207038468	207038696	17.74	18.56	220		IL20|50604	IL20|50604
chr1	207045395	207045623	6.36	5.89	63		IL20|50604	IL20|50604
chr1	207068739	207068967	6.93	5.54	80		IL24|11009	IL24|11009
chr1	207077024	207077252	28.4	22.98	379		IL24|11009	IL24|11009
chr1	207201683	207201911	8.1	8.43	80	chr1:207201580-207201824	C1orf116|79098	C1orf116|79098
chr1	207414612	207414840	17.44	16.06	176	chr1:207414591-207414835
chr1	207455886	207456114	4	5.66	41			CD55|1604
chr1	207476041	207476269	4.44	6.22	52			CD55|1604
chr1	207489937	207490165	25.86	22.24	505	chr1:207489936-207490180	CD55|1604	CD55|1604
chr1	207963274	207963502	8.82	17.72	87	chr1:207963273-207963517		MIR29C|407026
chr1	208263924	208264152	6.05	12.16	59
chr1	208357836	208358064	11.39	22.46	111
chr1	209557329	209557557	5.03	10.1	51	chr1:209557313-209557557		MIR205HG|642587
chr1	209601720	209601948	4	7.74	40		MIR205HG|642587	MIR205HG|642587
chr1	209761144	209761372	13.23	26.58	130		CAMK1G|57172	CAMK1G|57172
chr1	210903525	210903753	4.41	8.86	43	chr1:210903440-210903684
chr1	211190792	211191020	11.7	23.49	115	chr1:211190815-211191059
chr1	211286997	211287225	7.08	14.22	70	chr1:211287005-211287249		KCNH1|3756
chr1	211694861	211695089	5.03	10.1	51			RD3|343035
chr1	211765510	211765738	8.72	17.52	86			SLC30A1|7779
chr1	211766510	211766738	4.31	7.79	45			SLC30A1|7779
chr1	211776952	211777180	8.21	13.82	80			SLC30A1|7779
chr1	211909147	211909375	4.21	8.45	41
chr1	212101703	212101931	11.59	23.08	113
chr1	212311925	212312153	5.13	10.1	51
chr1	212320968	212321196	4.21	8.45	44	chr1:212320970-212321214
chr1	212357516	212357744	6.67	13.39	65
chr1	212769517	212769745	8.82	17.72	88	chr1:212769485-212769729		ATF3|467
chr1	213001113	213001341	5.85	11.54	58	chr1:213001130-213001374		C1orf227|149643
chr1	214158237	214158465	12.93	25.97	132	chr1:214158235-214158479	PROX1|5629	PROX1|5629
chr1	214223990	214224218	5.33	10.72	52
chr1	214297796	214298024	5.33	10.72	53	chr1:214297774-214298018
chr1	214390223	214390451	4.51	8.86	44	chr1:214390328-214390572
chr1	214418295	214418523	4.62	9.27	45			SMYD2|56950
chr1	214443520	214443748	9.34	18.75	93	chr1:214443527-214443771		SMYD2|56950
chr1	214613064	214613292	5.23	10.51	53	chr1:214613054-214613298
chr1	214810603	214810831	13.13	15.26	128	chr1:214810580-214810824		CENPF|1063
chr1	214839070	214839298	5.95	5.6	60
chr1	214860011	214860239	4.62	6.49	46
chr1	214868128	214868356	4.97	8.37	62
chr1	215006819	215007047	6.61	8.65	92
chr1	215177044	215177272	7.81	7.56	123		KCNK2|3776	KCNK2|3776
chr1	215178403	215178631	6.96	6.88	114		KCNK2|3776	KCNK2|3776
chr1	215268937	215269165	5.08	4.82	53	chr1:215268853-215269097		KCNK2|3776
chr1	215287450	215287678	13.41	14.53	206	chr1:215287451-215287695		KCNK2|3776
chr1	215319950	215320178	14.67	11.11	146	chr1:215319946-215320190
chr1	215339313	215339541	8.67	19.73	143
chr1	215391455	215391683	4.51	5.13	45
chr1	215416913	215417141	5.75	5.52	56
chr1	215425574	215425802	7.23	7.1	75	chr1:215425604-215425848
chr1	215440880	215441108	17.22	23.84	283	chr1:215440880-215441124
chr1	215451037	215451265	8.93	6.74	88
chr1	215571226	215571454	6.26	8.18	62	chr1:215571251-215571495
chr1	215598566	215598794	15.04	13.49	155	chr1:215598574-215598818
chr1	215635658	215635886	4.72	4.32	46	chr1:215635662-215635906
chr1	215649631	215649859	19.61	11.46	262	chr1:215649626-215649870
chr1	215655469	215655697	12.88	18.22	213	chr1:215655451-215655695
chr1	215662318	215662546	13.5	12.51	303	chr1:215662292-215662536
chr1	215663445	215663673	18.1	12.89	316	chr1:215663421-215663665
chr1	215673794	215674022	4.66	10.49	108
chr1	215691986	215692214	11.89	11.79	211	chr1:215691981-215692225		KCTD3|51133
chr1	215713622	215713850	14.05	10.29	140	chr1:215713616-215713860		KCTD3|51133
chr1	215740307	215740535	20	12.88	196	chr1:215740299-215740543	KCTD3|51133	KCTD3|51133
chr1	215743859	215744087	4.59	4.98	96		KCTD3|51133	KCTD3|51133
chr1	215756779	215757007	4.82	4.42	49			KCTD3|51133
chr1	215830440	215830668	5.75	10.41	102	chr1:215830438-215830682
chr1	215891165	215891393	4.41	5.88	44
chr1	216940037	216940265	4.92	5.69	53			ESRRG|2104
chr1	216995866	216996094	13.67	13.36	147			ESRRG|2104
chr1	217262697	217262925	6.48	10.11	75		ESRRG|2104	ESRRG|2104
chr1	217292841	217293069	5.51	5.66	65			ESRRG|2104
chr1	217297876	217298104	6.57	5.69	66			ESRRG|2104
chr1	217486248	217486476	20.62	13.94	206
chr1	217489636	217489864	14.36	7.82	141
chr1	217545530	217545758	19.44	19.52	202	chr1:217545495-217545739
chr1	217598300	217598528	19.26	22.06	280	chr1:217598308-217598552
chr1	217644835	217645063	6.21	10.76	89
chr1	217666747	217666975	7.62	8.88	81
chr1	217712882	217713110	5.58	8.76	81
chr1	217730104	217730332	8.5	12.12	149
chr1	217741631	217741859	11.28	9	113	chr1:217741640-217741884
chr1	217746414	217746642	7.14	4.56	96
chr1	217748057	217748285	10.26	11.95	190
chr1	217804441	217804669	4.2	4.4	45		SPATA17|128153	SPATA17|128153
chr1	217834306	217834534	8.55	11.43	107			SPATA17|128153
chr1	217884755	217884983	7.33	6.43	125
chr1	217886621	217886849	7.77	7.18	168
chr1	217891355	217891583	13.34	6.92	130
chr1	217982547	217982775	5.33	7.37	72
chr1	218022378	218022606	6.13	9.03	72			LINC00210|100885798
chr1	218030289	218030517	5.06	7.22	57			LINC00210|100885798
chr1	218126775	218127003	7.81	14.12	144
chr1	218198882	218199110	5.79	13.94	85
chr1	218337478	218337706	4.82	5.7	47
chr1	218509802	218510030	7.08	5.75	71		TGFB2|7042	TGFB2|7042
chr1	218518569	218518797	14.26	16.76	223	chr1:218518537-218518781	TGFB2|7042	TGFB2|7042
chr1	218536716	218536944	15.08	8.76	147			LOC728463|728463
chr1	218550581	218550809	8.3	4.73	122			LOC728463|728463
chr1	218553899	218554127	15.23	17.07	346	chr1:218553911-218554155		LOC728463|728463
chr1	218564027	218564255	9.18	9.18	94			LOC728463|728463
chr1	218583351	218583579	5.13	4.98	50
chr1	218605241	218605469	5.14	9.7	80	chr1:218605301-218605545
chr1	218633278	218633506	4.4	4.43	49
chr1	218654154	218654382	14.58	16.11	418	chr1:218654128-218654372
chr1	218663781	218664009	9.02	6.73	159
chr1	218666253	218666481	13.96	9.97	243	chr1:218666244-218666488
chr1	218671512	218671740	8.33	9.24	145	chr1:218671540-218671784
chr1	218686668	218686896	7.39	6.58	74
chr1	218695018	218695246	26.37	16.05	277	chr1:218695022-218695266
chr1	218766022	218766250	4.93	19.39	111
chr1	218792395	218792623	9.28	11.13	115
chr1	218845033	218845261	5.59	6.57	63	chr1:218845005-218845249
chr1	218962513	218962741	4.62	6.58	45
chr1	219452804	219453032	10.36	11.81	102
chr1	219498448	219498676	5.75	9.37	58
chr1	219692102	219692330	9.99	10.49	135
chr1	219693076	219693304	6.93	5.55	78
chr1	219704454	219704682	4.97	5.71	62	chr1:219704236-219704480
chr1	219876036	219876264	12.41	24.52	124
chr1	220509065	220509293	4.21	4.49	42	chr1:220509083-220509327
chr1	220510780	220511008	14.98	22.74	147	chr1:220510809-220511053
chr1	220537433	220537661	8.1	12.03	81
chr1	220543441	220543669	5.13	8.27	54
chr1	220557552	220557780	6.77	13.6	66
chr1	220739071	220739299	6.87	13.81	67			MARK1|4139
chr1	220804631	220804859	4.62	9.27	45	chr1:220804655-220804899
chr1	221752660	221752888	4.51	9.07	44
chr1	221785543	221785771	15.08	26.13	151	chr1:221785551-221785795
chr1	221931835	221932063	4.82	9.69	47	chr1:221931831-221932075		DUSP10|11221
chr1	222013216	222013444	4.1	8.24	40
chr1	222023882	222024110	7.8	15.66	78
chr1	222060628	222060856	15.7	29.21	156
chr1	222070655	222070883	5.54	10.92	55
chr1	222958331	222958559	16.62	33.38	166	chr1:222958285-222958529		DISP1|84976
chr1	223203827	223204055	13.34	26.79	133
chr1	223214862	223215090	5.64	11.33	57
chr1	223292773	223293001	6.26	12.57	64			TLR5|7100
chr1	223322414	223322642	5.54	10.92	55		TLR5|7100	TLR5|7100
chr1	223386020	223386248	6.67	13.39	68
chr1	223492816	223493044	4.41	8.86	47			SUSD4|55061
chr1	223617942	223618170	15.9	28.08	160	chr1:223617946-223618190
chr1	223827035	223827263	6.36	12.57	64			CAPN8|388743
chr1	223842918	223843146	22.26	31.89	217			CAPN8|388743
chr1	223894248	223894476	22.26	35.07	218	chr1:223894249-223894493	CAPN2|824	CAPN2|824
chr1	223907488	223907716	4.72	6.7	46	chr1:223907318-223907562	CAPN2|824	CAPN2|824
chr1	224048017	224048245	9.64	14.81	94			TP53BP2|7159
chr1	224315995	224316223	10.74	24.73	123	chr1:224315939-224316183		FBXO28|23219
chr1	224366724	224366952	4.72	9.48	46		DEGS1|8560	DEGS1|8560
chr1	224391454	224391682	21.85	19.42	214	chr1:224391402-224391646		DEGS1|8560
chr1	224392591	224392819	22.57	20.23	223	chr1:224392560-224392804		DEGS1|8560
chr1	224486752	224486980	12.31	17.88	125			NVL|4931
chr1	224488013	224488241	5.95	5.1	61			NVL|4931
chr1	224492415	224492643	10.87	10.07	111			NVL|4931
chr1	224493553	224493781	17.85	25.02	174			NVL|4931
chr1	224518131	224518359	5.64	9.76	55		NVL|4931	NVL|4931
chr1	224521696	224521924	4.31	7.56	46		NVL|4931	NVL|4931
chr1	224548154	224548382	5.13	10.1	51		CNIH4|29097	CNIH4|29097
chr1	224698775	224699003	5.95	11.95	59
chr1	224968449	224968677	4.51	6.52	46
chr1	224970628	224970856	7.28	11.02	72
chr1	225072360	225072588	13.44	26.79	131			DNAH14|127602
chr1	225082796	225083024	8.82	17.72	89			DNAH14|127602
chr1	225641891	225642119	8.31	16.69	84			LBR|3930
chr1	225755599	225755827	15.7	31.53	154	chr1:225755636-225755880
chr1	225845351	225845579	9.23	18.55	91	chr1:225845351-225845595	ENAH|55740	ENAH|55740
chr1	225956799	225957027	22.57	27.13	222	chr1:225956792-225957036	SRP9|6726	SRP9|6726
chr1	226187102	226187330	4.21	8.24	41	chr1:226187135-226187379	SDE2|163859	SDE2|163859
chr1	226295298	226295526	4.62	9.27	45	chr1:226295287-226295531		H3F3AP4|440926
chr1	226382919	226383147	4.31	8.66	44		ACBD3|64746	ACBD3|64746
chr1	226408600	226408828	5.54	10.72	54	chr1:226408624-226408868	MIXL1|83881	MIXL1|83881
chr1	226515484	226515712	6.46	12.98	66			LIN9|286826
chr1	226520654	226520882	4.41	8.86	47			LIN9|286826
chr1	226667176	226667404	33.03	40.52	323	chr1:226667151-226667395
chr1	227511245	227511473	8.21	16.49	82	chr1:227511202-227511446	CDC42BPA|8476	CDC42BPA|8476
chr1	227579669	227579897	6.87	13.81	69	chr1:227579686-227579930
chr1	227953890	227954118	9.03	18.13	89			JMJD4|65094
chr1	228081672	228081900	26.67	46.83	260	chr1:228081665-228081909		MIR5008|100847072
chr1	228124721	228124949	8.72	17.52	85	chr1:228124715-228124959	MIR5008|100847072	MIR5008|100847072
chr1	228182516	228182744	4	7.83	41			WNT3A|89780
chr1	228379482	228379710	4.98	10.51	52	chr1:228379512-228379756		OBSCN|84033
chr1	228783598	228783826	6.05	12.16	61	chr1:228783602-228783846	DUSP5P1|574029	DUSP5P1|574029
chr1	228818866	228819094	4.1	8.24	41			DUSP5P1|574029
chr1	228857198	228857426	6.98	14.01	70			RHOU|58480
chr1	228875221	228875449	5.75	11.01	58		RHOU|58480	RHOU|58480
chr1	228887537	228887765	5.75	11.54	57			RHOU|58480
chr1	228989511	228989739	4.62	9.27	45
chr1	228997027	228997255	15.18	30.29	151
chr1	229041733	229041961	7.39	12.07	72
chr1	229142170	229142398	6.46	12.78	68
chr1	229230641	229230869	7.49	10.93	77
chr1	229277560	229277788	14.47	23.59	142
chr1	229283934	229284162	8.72	17.52	86
chr1	229357268	229357496	9.95	9.12	100			RAB4A|5867
chr1	229359407	229359635	12.21	11.96	119			RAB4A|5867
chr1	229366453	229366681	5.54	11.13	55			RAB4A|5867
chr1	229459734	229459962	5.13	10.3	50	chr1:229459718-229459962		CCSAP|126731
chr1	229547931	229548159	6.26	12.57	62	chr1:229547936-229548180		ACTA1|58
chr1	229893140	229893368	6.36	10.29	63	chr1:229893142-229893386
chr1	229894279	229894507	8.41	14.22	83
chr1	229904020	229904248	9.54	17.1	96
chr1	229980398	229980626	4.82	8.92	47
chr1	230893957	230894185	18.36	24.96	182	chr1:230893943-230894187		CAPN9|10753
chr1	230896097	230896325	4.41	4.1	43	chr1:230896104-230896348		CAPN9|10753
chr1	230905238	230905466	4.92	9.89	51	chr1:230905189-230905433		CAPN9|10753
chr1	230960801	230961029	5.03	10.1	49			C1orf198|84886
chr1	231102263	231102491	6.46	12.98	64	chr1:231102259-231102503		TTC13|79573
chr1	231113601	231113829	6.26	7.83	61		TTC13|79573	TTC13|79573
chr1	231114913	231115141	7.9	11.37	77	chr1:231114901-231115145	ARV1|64801	ARV1|64801
chr1	231151302	231151530	6.16	12.36	62		MIR1182|100302132	MIR1182|100302132
chr1	231275716	231275944	9.34	18.75	97	chr1:231275694-231275938		TRIM67|440730
chr1	231523611	231523839	5.13	10.3	51			EGLN1|54583
chr1	231556739	231556967	4.21	8.41	41	chr1:231556747-231556991	EGLN1|54583	EGLN1|54583
chr1	231579124	231579352	4.1	8.24	41			EGLN1|54583
chr1	231647975	231648203	10.05	12.85	98			TSNAX-DISC1|100303453,TSNAX|7257
chr1	231652852	231653080	9.64	13.83	97			TSNAX-DISC1|100303453,TSNAX|7257
chr1	231686239	231686467	5.54	11.13	55	chr1:231686206-231686450		TSNAX-DISC1|100303453,TSNAX|7257
chr1	231855341	231855569	6.36	12.78	64
chr1	232106440	232106668	7.08	14.22	69
chr1	232118128	232118356	10.46	8.92	103
chr1	232122204	232122432	6.25	5.27	66
chr1	232184616	232184844	4.82	9.69	48
chr1	232328830	232329058	5.95	11.75	59
chr1	232386643	232386871	5.95	11.95	59
chr1	232458112	232458340	20.62	39.71	204
chr1	232523301	232523529	5.33	10.72	53
chr1	232549455	232549683	6.26	12.57	63
chr1	232643414	232643642	7.49	15.04	73		SIPA1L2|57568	SIPA1L2|57568
chr1	232665626	232665854	4	8.04	41			SIPA1L2|57568
chr1	232674086	232674314	4.41	8.86	44			SIPA1L2|57568
chr1	232680243	232680471	8.21	15.88	81			SIPA1L2|57568
chr1	232691007	232691235	15.39	24.55	153			SIPA1L2|57568
chr1	232710686	232710914	4.31	7.76	42
chr1	232736304	232736532	5.13	8.33	50
chr1	232781763	232781991	4.72	9.07	47
chr1	232824210	232824438	15.29	27.05	152	chr1:232824197-232824441
chr1	233004915	233005143	4.1	8.24	42	chr1:233004983-233005227
chr1	233145977	233146205	5.44	10.72	53
chr1	233751517	233751745	6.67	9.04	65		KCNK1|3775	KCNK1|3775
chr1	233771814	233772042	6.16	12.36	61			MIR4427|100616390
chr1	233790447	233790675	10.57	18.09	104			MIR4427|100616390
chr1	233839523	233839751	8.79	8.3	100
chr1	233841005	233841233	6.77	4.91	66
chr1	233843381	233843609	9.34	6.9	91
chr1	233871694	233871922	18.06	19.45	178
chr1	233895467	233895695	6.46	12.98	63
chr1	233926939	233927167	12.21	24.32	121	chr1:233926927-233927171
chr1	234108685	234108913	6.46	12.05	63
chr1	234117022	234117250	8.93	17.93	91
chr1	234545131	234545359	11.7	23.49	116			COA6|388753
chr1	234573604	234573832	6.77	13.6	66	chr1:234573571-234573815		TARBP1|6894
chr1	234587563	234587791	4.62	8.38	45			TARBP1|6894
chr1	234588280	234588508	4.31	7.47	45	chr1:234588325-234588569		TARBP1|6894
chr1	234715740	234715968	11.39	22.87	111	chr1:234715738-234715982		IRF2BP2|359948
chr1	234737407	234737635	10.46	9.35	104	chr1:234737297-234737541	IRF2BP2|359948	IRF2BP2|359948
chr1	234739650	234739878	7.9	6.38	78	chr1:234739656-234739900	IRF2BP2|359948	IRF2BP2|359948
chr1	234774790	234775018	11.7	23.08	117	chr1:234774763-234775007	LINC00184|100302691	LINC00184|100302691
chr1	234791388	234791616	28.42	36.59	280	chr1:234791385-234791629		LINC00184|100302691
chr1	234820076	234820304	9.03	18.13	89			LOC100506810|100506810
chr1	234859562	234859790	10.98	13.26	107	chr1:234859571-234859815	LOC100506810|100506810	LOC100506810|100506810
chr1	235003039	235003267	9.34	18.75	91	chr1:235003073-235003317
chr1	235012212	235012440	15.7	16.76	154	chr1:235012264-235012508
chr1	235094874	235095102	8.51	8.37	83	chr1:235094841-235095085
chr1	235096567	235096795	4.59	4.11	47	chr1:235096569-235096813
chr1	235110885	235111113	18.67	23.18	184
chr1	235118890	235119118	4.1	5.81	41
chr1	235409983	235410211	10.26	14.18	102
chr1	235459422	235459650	16.52	26.22	166			ARID4B|51742
chr1	235467991	235468219	4	8.04	39			ARID4B|51742
chr1	235664409	235664637	6.98	13.24	68	chr1:235664407-235664651	B3GALNT2|148789	B3GALNT2|148789
chr1	235676888	235677116	5.13	10.3	51	chr1:235676888-235677132	B3GALNT2|148789	B3GALNT2|148789
chr1	236095544	236095772	6.36	12.78	63	chr1:236095577-236095821
chr1	236552652	236552880	22.47	37.95	220	chr1:236552654-236552898	EDARADD|128178	EDARADD|128178
chr1	236562878	236563106	18.98	33.17	187	chr1:236562913-236563157	EDARADD|128178	EDARADD|128178
chr1	236584343	236584571	4.82	9.69	48			EDARADD|128178
chr1	236678393	236678621	8.41	7.76	82	chr1:236678350-236678594	LGALS8|3964	LGALS8|3964
chr1	236680232	236680460	14.47	15.59	144	chr1:236680237-236680481	LGALS8|3964	LGALS8|3964
chr1	237068482	237068710	6.26	12.57	62
chr1	239780022	239780250	4.41	8.66	43			CHRM3|1131
chr1	240248976	240249204	4.31	8.66	43	chr1:240248995-240249239	FMN2|56776	FMN2|56776
chr1	240332573	240332801	4.51	9.07	44
chr1	240406080	240406308	5.85	11.75	60
chr1	240599550	240599778	11.18	17.89	109
chr1	240622527	240622755	13.23	26.58	131
chr1	240639288	240639516	7.39	14.84	74	chr1:240639279-240639523
chr1	240650075	240650303	4.41	8.86	45
chr1	240851252	240851480	21.44	43.07	212	chr1:240851274-240851518
chr1	240932315	240932543	5.23	10.51	54	chr1:240932288-240932532
chr1	241130465	241130693	4.4	9.27	47	chr1:241130469-241130713
chr1	241193206	241193434	7.8	13.68	79
chr1	241284282	241284510	4.21	8.45	41			MIR3123|100422856
chr1	241319968	241320196	7.08	14.22	69			MIR3123|100422856
chr1	241382860	241383088	5.03	10.1	49	chr1:241382884-241383128
chr1	241428808	241429036	13.23	22.11	135
chr1	241550618	241550846	5.23	9.85	52			RGS7|6000
chr1	241555322	241555550	4.1	7.26	42			RGS7|6000
chr1	241697178	241697406	10.16	18.5	102		KMO|8564	KMO|8564
chr1	241754983	241755211	9.34	12.72	98	chr1:241755015-241755259		CHML|1122
chr1	241800840	241801068	4.21	6.83	43		CHML|1122	CHML|1122
chr1	241870364	241870592	6.87	13.81	68
chr1	241970283	241970511	4.72	9.48	47	chr1:241970268-241970512		EXO1|9156
chr1	241980582	241980810	6.77	13.39	66			EXO1|9156
chr1	242137658	242137886	7.28	14.63	71			MAP1LC3C|440738
chr1	242389550	242389778	4	8.04	39
chr1	242402822	242403050	15.39	23.62	153
chr1	243596304	243596532	8	15.87	78
chr1	243750362	243750590	4	8.04	40	chr1:243750376-243750620
chr1	243949891	243950119	8.21	16.49	84	chr1:243949848-243950092
chr1	244065506	244065734	4.21	8.24	43			LOC339529|339529
chr1	244444266	244444494	8.51	17.1	86
chr1	244490198	244490426	9.95	15.47	98	chr1:244490209-244490453		C1orf100|200159
chr1	244715728	244715956	10.67	21.23	108
chr1	244722936	244723164	4.62	9.27	46
chr1	244883152	244883380	38.98	55.23	380	chr1:244883149-244883393
chr1	244903387	244903615	6.57	13.19	64
chr1	245475302	245475530	9.23	18.55	91
chr1	245652070	245652298	5.33	10.72	53
chr1	245935371	245935599	4.31	8.66	42
chr1	246150257	246150485	9.95	19.58	97
chr1	246303090	246303318	4.41	8.66	43
chr1	246329549	246329777	5.13	10.3	52
chr1	246378326	246378554	8	15.8	79
chr1	246490566	246490794	4.71	10.92	55
chr1	246580864	246581092	4.31	8.66	43		SMYD3|64754	SMYD3|64754
chr1	246654915	246655143	7.9	15.87	78			SMYD3|64754
chr1	246660700	246660928	18.57	37.09	186	chr1:246660676-246660920	SMYD3|64754	SMYD3|64754
chr1	246666666	246666894	12.82	25.76	127	chr1:246666627-246666871	SMYD3|64754	SMYD3|64754
chr1	246728473	246728701	4.72	9.48	47	chr1:246728452-246728696	TFB2M|64216	TFB2M|64216
chr1	246868789	246869017	13.44	14.41	132			SCCPDH|51097
chr1	246873220	246873448	9.85	11.38	100			SCCPDH|51097
chr1	246889729	246889957	5.23	10.51	51		SCCPDH|51097	SCCPDH|51097
chr1	246899078	246899306	5.95	11.75	59			SCCPDH|51097
chr1	246961353	246961581	4.51	9.07	45		LOC149134|149134	LOC149134|149134
chr1	247242080	247242308	8.41	16.9	83	chr1:247242071-247242315	ZNF670-ZNF695|100533111,ZNF670|93474	ZNF670-ZNF695|100533111,ZNF670|93474
chr1	247267668	247267896	17.44	35.03	172	chr1:247267664-247267908	ZNF669|79862	ZNF669|79862
chr2	35949	36177	28.73	35.24	281	chr2:35919-36163		FAM110C|642273
chr2	87809	88037	4.1	8.04	42			FAM110C|642273
chr2	110095	110323	5.54	11.13	56
chr2	260883	261111	18.36	21.1	180		SH3YL1|26751	SH3YL1|26751
chr2	437764	437992	11.59	16.09	115
chr2	439140	439368	8.82	11.1	85
chr2	567778	568006	9.34	16.2	92	chr2:567729-567973
chr2	1248534	1248762	7.9	15.66	77
chr2	1514068	1514296	4.21	8.45	41
chr2	1585929	1586157	5.95	11.95	59	chr2:1585896-1586140
chr2	1625592	1625820	4.51	6.06	44
chr2	1635660	1635888	4	8.04	40
chr2	1776696	1776924	5.44	10.92	55			PXDN|7837
chr2	1978282	1978510	4.21	8.24	41
chr2	3109254	3109482	9.44	18.96	92
chr2	3226472	3226700	21.24	39.59	216	chr2:3226475-3226719
chr2	3446621	3446849	4.82	9.69	50
chr2	3712586	3712814	4	7.83	39		ALLC|55821	ALLC|55821
chr2	4187222	4187450	4.51	9.07	47
chr2	4306237	4306465	8.93	17.93	91
chr2	5251797	5252025	13.23	26.58	131
chr2	5345318	5345546	11.8	19.39	118
chr2	6117726	6117954	4.31	8.66	43		LOC400940|400940	LOC400940|400940
chr2	6322257	6322485	6.77	10.51	66
chr2	7023743	7023971	7.8	15.66	79		RSAD2|91543	RSAD2|91543
chr2	7086955	7087183	7.49	15.04	74			RNF144A-AS1|386597
chr2	7172016	7172244	17.54	34.87	171	chr2:7172016-7172260
chr2	7932417	7932645	4.62	7.65	46
chr2	8010289	8010517	4.51	9.07	45
chr2	8442289	8442517	11.49	21.53	113			LINC00299|339789
chr2	8446716	8446944	4.21	5.81	42			LINC00299|339789
chr2	8647747	8647975	4.92	9.89	48
chr2	8680072	8680300	7.49	11.84	73
chr2	8999206	8999434	4.21	8.24	41			KIDINS220|57498
chr2	9013053	9013281	4.41	8.66	44	chr2:9013053-9013297		KIDINS220|57498
chr2	9145592	9145820	4.1	7.49	43		MBOAT2|129642	MBOAT2|129642
chr2	9190336	9190564	9.85	18.45	98			MBOAT2|129642
chr2	9242968	9243196	4.92	4.67	51
chr2	9245365	9245593	17.44	24.44	170
chr2	9293775	9294003	7.69	15.46	76
chr2	9308355	9308583	4.31	6.2	43			ASAP2|8853
chr2	9310910	9311138	4.41	6.48	45			ASAP2|8853
chr2	9318482	9318710	4.41	8.86	45			ASAP2|8853
chr2	9373185	9373413	13.13	19.42	129			ASAP2|8853
chr2	9382216	9382444	4.1	7.62	42			ASAP2|8853
chr2	9467924	9468152	6.98	14.01	69
chr2	9776051	9776279	5.75	8.98	56		YWHAQ|10971	YWHAQ|10971
chr2	9796516	9796744	5.85	11.75	57			YWHAQ|10971
chr2	9809070	9809298	4.31	8.45	45			YWHAQ|10971
chr2	9814302	9814530	5.75	11.54	57			YWHAQ|10971
chr2	9931000	9931228	4.72	9.48	47
chr2	9952622	9952850	4.62	8.28	45			TAF1B|9014
chr2	9970577	9970805	33.65	60.85	330	chr2:9970571-9970815		TAF1B|9014
chr2	10092432	10092660	4.21	5.58	42		GRHL1|29841	GRHL1|29841
chr2	10094301	10094529	4.51	6.3	45		GRHL1|29841	GRHL1|29841
chr2	10109176	10109404	10.16	16.63	100	chr2:10109108-10109352		GRHL1|29841
chr2	10115453	10115681	8.82	14.98	88			GRHL1|29841
chr2	10161921	10162149	25.75	48.51	251			KLF11|8462
chr2	10257646	10257874	5.85	11.75	59		RRM2|6241	RRM2|6241
chr2	10545616	10545844	16.31	26.82	161	chr2:10545639-10545883		HPCAL1|3241
chr2	10577638	10577866	8.51	15.55	85		SNORA80B|100302743	SNORA80B|100302743
chr2	10598207	10598435	9.75	9.17	98		ODC1|4953	ODC1|4953
chr2	10600524	10600752	15.08	16.01	147			ODC1|4953
chr2	10613780	10614008	11.59	17.01	114	chr2:10613755-10613999		ODC1|4953
chr2	10627356	10627584	31.39	35.85	307	chr2:10627331-10627575		ODC1|4953
chr2	10630910	10631138	8.41	6.16	84	chr2:10630932-10631176		ODC1|4953
chr2	10738026	10738254	10.36	15.9	103	chr2:10738101-10738345
chr2	10740178	10740406	5.23	6.48	53	chr2:10740196-10740440
chr2	10892518	10892746	5.85	11.75	57			ATP6V1C2|245973
chr2	10913873	10914101	5.33	9.86	53			PDIA6|10130
chr2	10915044	10915272	5.13	9.61	52			PDIA6|10130
chr2	10982074	10982302	4.31	8.66	42			PDIA6|10130
chr2	11000928	11001156	9.54	18.54	95	chr2:11000907-11001151		PDIA6|10130
chr2	11040310	11040538	5.23	10.51	53			KCNF1|3754
chr2	11244431	11244659	6.98	14.01	70			FLJ33534|285150
chr2	11290790	11291018	8.82	17.44	87	chr2:11290889-11291133	PQLC3|130814	PQLC3|130814
chr2	11529808	11530036	5.03	10.1	50		LINC00570|100874055	LINC00570|100874055
chr2	11618188	11618416	8.72	15.45	86	chr2:11618207-11618451		E2F6|1876
chr2	11632483	11632711	6.98	10.91	70	chr2:11632481-11632725		E2F6|1876
chr2	11638746	11638974	25.85	29.67	257	chr2:11638725-11638969		E2F6|1876
chr2	11643751	11643979	5.95	5.51	59			GREB1|9687
chr2	11650193	11650421	5.86	7.17	68			GREB1|9687
chr2	11652906	11653134	6.67	7.5	67			GREB1|9687
chr2	11671171	11671399	8.82	4.49	89		GREB1|9687	GREB1|9687
chr2	11672571	11672799	22.47	16.18	256	chr2:11672676-11672920	GREB1|9687	GREB1|9687
chr2	11679708	11679936	27.7	24.64	273	chr2:11679675-11679919	GREB1|9687	GREB1|9687
chr2	11691465	11691693	4.62	6.13	46		GREB1|9687	GREB1|9687
chr2	11698784	11699012	9.13	8.87	90	chr2:11698756-11699000		GREB1|9687
chr2	11699356	11699584	7.28	7.01	71			GREB1|9687
chr2	11794750	11794978	5.54	6.73	57			NTSR2|23620
chr2	11803573	11803801	5.13	10.1	50		NTSR2|23620	NTSR2|23620
chr2	11884283	11884511	5.03	8.75	49		LPIN1|23175	LPIN1|23175
chr2	11904555	11904783	7.39	14.84	73			LPIN1|23175
chr2	11929067	11929295	4.1	8.24	41			LPIN1|23175
chr2	12308793	12309021	7.03	12.24	73
chr2	12317202	12317430	9.75	14.85	98
chr2	12408087	12408315	6.36	10.8	64
chr2	12444810	12445038	4.31	8.45	42
chr2	12596564	12596792	4.51	7.93	45
chr2	12654965	12655193	14.05	25.75	137
chr2	12809241	12809469	9.64	11.33	97			TRIB2|28951
chr2	12895602	12895830	7.49	14.84	73			MIR3125|100422986
chr2	13068364	13068592	8.72	17.52	86
chr2	13685473	13685701	5.54	11.13	57
chr2	14664285	14664513	4	8.04	40
chr2	14679970	14680198	9.64	12.23	96
chr2	14683567	14683795	5.33	6.72	53
chr2	14695380	14695608	7.18	14.09	72
chr2	14712951	14713179	6.46	12.98	64
chr2	14834127	14834355	8.62	17.31	85
chr2	14921272	14921500	4	8.04	40
chr2	15007287	15007515	6.98	11.03	69
chr2	15067398	15067626	7.9	14.1	81
chr2	15282739	15282967	5.64	11.33	56
chr2	15338279	15338507	5.23	10.3	51
chr2	15383934	15384162	5.03	10.1	51
chr2	15906534	15906762	5.64	11.33	55
chr2	15922159	15922387	4.92	9.89	50
chr2	16001005	16001233	5.59	12.05	64
chr2	16052533	16052761	5.64	11.33	56			MYCN|4613
chr2	16060941	16061169	4.21	6.01	41			MYCN|4613
chr2	16063835	16064063	6.77	11.26	67			MYCN|4613
chr2	16073588	16073816	5.54	11.13	55		MYCN|4613	MYCN|4613
chr2	16095855	16096083	5.23	10.51	53			MYCNOS|10408
chr2	16122413	16122641	4.41	8.86	46			MYCNOS|10408
chr2	16219844	16220072	6.05	12.16	59
chr2	16607086	16607314	5.85	11.33	56
chr2	16900615	16900843	5.13	10.1	51
chr2	16956955	16957183	4	5.94	39
chr2	16963629	16963857	14.16	18.68	140
chr2	16982685	16982913	8.93	17.93	87
chr2	16999218	16999446	13.51	9.98	166
chr2	17003093	17003321	16.62	11.06	162
chr2	17939480	17939708	4.72	9.13	48		GEN1|348654	GEN1|348654
chr2	18229198	18229426	5.75	11.54	57
chr2	18304671	18304899	4	8.04	39
chr2	18391408	18391636	5.85	11.54	58
chr2	18414404	18414632	15.7	31.32	154	chr2:18414387-18414631
chr2	19005783	19006011	4.82	6.78	48
chr2	19010773	19011001	8	11.68	80
chr2	19172774	19173002	12.93	15.03	126
chr2	19184906	19185134	5.64	10.92	57
chr2	19258794	19259022	9.23	17.71	92	chr2:19258776-19259020
chr2	19325689	19325917	14.36	17.88	145	chr2:19325681-19325925
chr2	19331694	19331922	9.34	12.41	94
chr2	19338111	19338339	19.08	13.54	187	chr2:19338142-19338386
chr2	19340748	19340976	13.23	8.56	133	chr2:19340887-19341131
chr2	19378040	19378268	4.92	9.89	50
chr2	19555369	19555597	11.9	23.7	116		OSR1|130497	OSR1|130497
chr2	19678604	19678832	7.23	15.25	74
chr2	19874822	19875050	4.1	6.62	40
chr2	19977310	19977538	5.03	10.1	52
chr2	19997622	19997850	14.98	16.7	148
chr2	20002212	20002440	5.75	4.9	58
chr2	20019267	20019495	10.16	20.21	101			FLJ12334|400946
chr2	20225332	20225560	7.59	7.39	75			MATN3|4148
chr2	20227142	20227370	7.59	7.1	74			MATN3|4148
chr2	20227626	20227854	7.69	7.26	75	chr2:20227658-20227902		MATN3|4148
chr2	20271472	20271700	29.34	33.62	287	chr2:20271451-20271695		LAPTM4A|9741
chr2	20407988	20408216	25.85	35.58	257	chr2:20407976-20408220		SDC1|6382
chr2	20574567	20574795	5.76	7.21	59			PUM2|23369
chr2	20578539	20578767	11.39	10.27	111
chr2	20581144	20581372	10.87	12.66	107
chr2	20657457	20657685	22.06	34.86	275	chr2:20657438-20657682		RHOB|388
chr2	20665925	20666153	24.31	25.93	240	chr2:20665894-20666138		RHOB|388
chr2	20672095	20672323	17.34	11.77	170	chr2:20672144-20672388		RHOB|388
chr2	20674158	20674386	9.75	7.55	96			RHOB|388
chr2	20694191	20694419	4.62	7.01	45			RHOB|388
chr2	20710392	20710620	5.33	10.42	52
chr2	20777616	20777844	10.26	16.46	127
chr2	20996295	20996523	4.82	8.95	47			C2orf43|60526
chr2	21293187	21293415	5.54	11.13	55			APOB|338
chr2	23683161	23683389	5.75	11.33	57
chr2	24125374	24125602	6.98	10.07	68			ATAD2B|54454
chr2	24451369	24451597	6.06	12.78	64	chr2:24451371-24451615
chr2	24585231	24585459	5.95	9.78	58		ITSN2|50618	ITSN2|50618
chr2	24731829	24732057	7.49	14.56	74
chr2	24762921	24763149	8.58	21.78	124	chr2:24762928-24763172		NCOA1|8648
chr2	24768381	24768609	5.95	11.62	59			NCOA1|8648
chr2	24783554	24783782	8.31	16.38	82			NCOA1|8648
chr2	24791532	24791760	4.92	8.26	49			NCOA1|8648
chr2	24899493	24899721	4.21	8.45	42
chr2	24914055	24914283	8.1	16.28	82
chr2	25237588	25237816	7.49	15.04	77			EFR3B|22979
chr2	25259064	25259292	5.03	9.48	51		EFR3B|22979	EFR3B|22979
chr2	25266919	25267147	5.95	11.95	62		EFR3B|22979	EFR3B|22979
chr2	25364108	25364336	6.46	12.98	65			POMC|5443
chr2	25405586	25405814	4.82	9.69	47			POMC|5443
chr2	25407346	25407574	4.1	8.04	41			POMC|5443
chr2	25534321	25534549	31.5	40.17	307	chr2:25534279-25534523		MIR1301|100302246
[truncated: 19,176 more rows]
