# Supplementary material for: Breast tumor specific mutation in GATA3 affects physiological mechanisms regulating transcription factor turnover
Source: BMC Cancer. 2014 Apr 22;14:278. doi: 10.1186/1471-2407-14-278 (PMC4021073; doi:10.1186/1471-2407-14-278)
Supplement: Additional file 4: Table S5 — Genes with GATA3 ChIP-seq peak within 10 kb from transcription start site (TSS). [file 1471-2407-14-278-S4.xlsx]

## Sheet: Sheet1
Supplementary Table S5. Genes with GATA3 ChIP-seq peak within 10kb from transcription start site (TSS).
T47D specific genes	MCF7 specific genes	Genes common for both cell lines
AANAT	A2ML1	AAGAB
ABCA10	A4GALT	ABCA12
ABCA13	AAK1	ABCA4
ABCD4	ABAT	ABCB9
ABTB2	ABCB1	ABCC3
ACCS	ABCC2	ABCC5-AS1
ACOT6	ABCF1	ABHD11
ACPL2	ABCF2	ABHD16A
ACTA2	ABCG4	ABLIM1
ACTB	ABHD4	ABLIM3
ACTL6A	ACBD3	ABRA
ADAMTS1	ACBD6	ABT1
ADAMTS8	ACER2	ACAD10
ADCY10P1	ACIN1	ACAD9
ADCY8	ACP5	ACADVL
ADIPOQ	ACPP	ACOT2
ADK	ACSL3	ACP2
ADNP2	ACSL4	ACP6
ADPRH	ACSM1	ACSS1
AGPAT1	ACSS3	ACTG1
AGPAT5	ACTR1B	ACTR1A
AGXT2	ACVR2A	ACVR2B
AKAP8L	ADAM12	ADAMTS16
ALDH18A1	ADAM2	ADAR
ALPL	ADAM29	ADARB2-AS1
AMBN	ADAMTS17	ADCK1
ANKFN1	ADAMTSL4	ADIPOR1
ANKK1	ADCK4	AEBP2
ANKRD22	ADCY5	AGBL5
ANKRD40	ADCY9	AGPAT2
ANKUB1	ADIPOR2	AGR3
ANPEP	ADO	AHCY
ANXA11	ADORA3	AHCYL2
AP1G1	AFAP1	AHNAK
AP2B1	AFF1	AHNAK2
APLP2	AFTPH	AHR
APOBEC4	AGFG1	AHSA1
APP	AGFG2	AIF1L
AQP1	AGTR1	AKAP1
ARAF	AGXT	AKAP2
ARF6	AHCYL1	AKAP5
ARFGEF2	AIM1	ALAS1
ARHGAP35	AIM1L	ALDH1L2
ARHGEF12	AIP	ALDH3A2
ARHGEF9	AJAP1	ALDH4A1
ARID2	AJUBA	ALKBH1
ARID3A	AKIRIN2	ALOXE3
ARL14	AKT1S1	AMBRA1
ARMC8	ALDH1A2	AMFR
ASB13	ALDH1A3	AMHR2
ATF3	ALDH2	AMOTL1
ATF4	ALDH3B2	AMZ2P1
ATG2A	ALDH5A1	ANG
ATP10A	ALDOA	ANKDD1B
ATP11B	ALLC	ANKH
ATP13A3	ALOX5AP	ANKRD2
ATP5B	ALYREF	ANKRD28
ATXN2L	AMICA1	ANKRD35
ATXN7L3B	AMIGO2	ANKRD50
B3GALT2	AMMECR1L	ANO6
BAG2	AMN1	ANP32A-IT1
BARHL2	AMOT	ANP32E
BCAN	AMPD2	ANXA6
BCL6	AMZ2	ANXA9
BDNF-AS	ANKS6	AP2S1
BFSP2	ANP32A	AP3D1
BPNT1	ANXA13	AP3M1
BSX	ANXA2	APMAP
BTG4	ANXA3	AQP11
BTNL2	AP2A2	ARFGAP2
C11orf65	AP3S2	ARGFXP2
C12orf52	AP5S1	ARHGAP12
C12orf66	APEX1	ARHGAP26-AS1
C12orf77	APLN	ARHGAP27
C14orf142	APOL6	ARHGAP32
C17orf53	APOLD1	ARHGAP40
C20orf194	AQP3	ARHGEF11
C20orf27	AR	ARHGEF18
C2orf49	ARAP2	ARHGEF3-AS1
C4orf19	ARF3	ARID1A
C5orf54	ARHGAP10	ARID5A
C5orf55	ARHGAP15	ARL15
C6orf58	ARHGAP8	ARL3
C8orf47	ARHGEF3	ARL4A
C9orf152	ARID3B	ARL6IP1
C9orf169	ARL8A	ARRB1
CA4	ARMC5	ARSG
CAPRIN2	ARMC9	ARV1
CASC3	ARMCX4	ASAP1
CBFA2T2	ARNT	ASAP1-IT1
CBL	ARPC4	ASPM
CBX3P2	ARRDC1	ASTN2
CCDC153	ART4	ATAD2
CCDC41	ASB4	ATF6
CCDC50	ASB9P1	ATG16L2
CCDC81	ASIC3	ATG4C
CCL28	ASNSD1	ATOX1
CCM2	ASPA	ATP1B1
CCM2L	ASPRV1	ATP5G1
CCND1	ATF1	ATP6AP1
CCNO	ATF7IP2	ATP6AP2
CCR2	ATG10	ATP6V0E1
CCSAP	ATG14	ATP6V1A
CD82	ATG16L1	ATP6V1F
CD8A	ATG9B	ATP9B
CDC123	ATL1	ATPIF1
CDC25C	ATP11C	ATRAID
CDC6	ATP2A3	ATXN1
CDK12	ATP2C2	AVPR1B
CDK13	ATP6AP1L	AZGP1P1
CDK17	ATP6V0A1	B3GALNT2
CDKN2B	ATP6V0A2	B3GNT1
CEP135	ATP6V0D2	B4GALNT3
CEP63	ATP8A1	B4GALT1
CHKA	ATP8B1	B4GALT5
CHRNA10	ATP8B2	BACE1
CHST11	ATP8B4	BAG3
CISD3	ATRIP	BAHCC1
CLDN1	ATXN3L	BAHD1
CLDN25	ATXN7	BAMBI
CLDND1	ATXN7L1	BANP
CLN8	ATXN7L3	BASP1
CLPSL2	AVIL	BATF
CLTC	AZI2	BAZ1A
CNOT6L	AZIN1	BBIP1
COASY	B2M	BBS1
COL2A1	B3GALNT1	BBS4
COPB2	B3GALT5	BCAS4
COPZ1	B3GNT8	BCL2
COX7B2	BAALC	BCL2L1
CP	BANK1	BCL3
CPLX2	BARX2	BCL9L
CRABP2	BCAP29	BCOR
CRCT1	BCAR3	BHLHE40
CREB5	BCAR4	BHLHE40-AS1
CREG1	BCKDHA	BHLHE41
CRH	BCL10	BIRC5
CRHR1	BCL11B	BLNK
CRISPLD1	BCL7C	BLVRA
CST11	BCR	BMP4
CST9	BCRP2	BMPR1B
CTNND1	BDKRB1	BOD1
CX3CR1	BDKRB2	BRD3
CYB5B	BEND3	BRDT
CYBRD1	BIK	BRI3BP
DAB2	BIN2	BRWD1
DAB2IP	BIN3	BRWD1-AS1
DCAF10	BLCAP	BSCL2
DDX23	BMP5	BSG
DDX27	BMP7	BST2
DEFB132	BMP8B	BTF3
DGAT1	BNC1	BTG1
DHCR7	BOD1L2	BTG2
DLG2	BPESC1	BTNL8
DMTF1	BPGM	BTRC
DNAH8	BPIFA4P	C10orf40
DND1	BRI3	C11orf24
DOCK9	BTN3A3	C11orf92
DRAP1	C10orf10	C12orf65
DSCAML1	C10orf137	C12orf69
DUSP14	C10orf47	C12orf71
DYNLRB1	C10orf67	C14orf180
EBAG9	C10orf82	C14orf182
EDEM2	C11orf91	C15orf38-AP3S2
EEFSEC	C11orf95	C15orf56
EFCAB11	C12orf43	C16orf74
EFR3A	C12orf49	C17orf59
EHHADH	C14orf159	C18orf63
EIF4A2	C14orf169	C1orf110
EIF4EBP2	C14orf37	C1orf116
ELAC2	C15orf59	C1orf21
ELL2	C16orf45	C1orf98
ENDOU	C16orf46	C20orf197
ENOX1	C16orf54	C21orf88
ENTPD3-AS1	C16orf86	C2orf29
EP400	C17orf82	C3orf52
EPB41L4A	C18orf21	C4orf26
EPHA2	C19orf12	C5orf27
EPHB3	C19orf33	C5orf4
EPHX1	C19orf40	C5orf42
EPM2AIP1	C19orf59	C5orf43
EPN2	C1GALT1	C5orf49
EPS15	C1orf106	C5orf63
ERCC6	C1orf168	C6orf141
ERO1LB	C1orf180	C7orf53
EVPLL	C1orf51	C7orf65
EXOC6	C1orf68	C8orf31
EXPH5	C1QA	C8orf59
FADS6	C1QBP	C8orf69
FAM101A	C1QTNF6	C8orf76
FAM118B	C1QTNF9	C9orf106
FAM165B	C20orf78	C9orf117
FAM171B	C20orf85	CA12
FAM174B	C21orf128	CA14
FAM213A	C21orf2	CAB39L
FAM216A	C2orf54	CABLES1
FAM5C	C2orf73	CABP1
FAM91A1	C2orf88	CACNB2
FBRS	C3orf49	CACYBP
FBXL5	C3P1	CADM1
FBXO32	C4orf32	CADPS2
FCRLB	C5orf38	CALCOCO2
FDPS	C6orf211	CALM1
FER	C7orf50	CALM2
FGFBP2	C8orf4	CAMK2N1
FILIP1L	C8orf74	CAP1
FJX1	C8orf87	CAP2
FKBP5	C9	CAPN2
FLCN	C9orf156	CASZ1
FLJ41200	CA1	CATSPER3
FLJ45079	CA5A	CBLL1
FLJ45974	CACNG1	CBR3-AS1
FNTA	CACNG4	CBR4
FRA10AC1	CALB2	CBX4
FXYD4	CALCR	CCDC125
GAB2	CALML3	CCDC174
GALNT10	CALML5	CCDC19
GALT	CALR3	CCDC82
GAS2	CAMK1G	CCDC85A
GATA6	CAMK2G	CCDC85C
GBAS	CAMK4	CCDC86
GDF11	CAMTA1	CCDC90A
GGA1	CAND1	CCNB1IP1
GGPS1	CAPN1	CCND3
GHITM	CAPN13	CCNF
GHRH	CAPN14	CCR5
GLDC	CAPN5	CCR7
GLUD1	CAPNS1	CCT5
GLYATL1	CAPS2	CD276
GLYATL3	CASD1	CD2AP
GNAI1	CASP14	CD55
GNAQ	CASQ2	CD59
GNB4	CAST	CD9
GNN	CATSPERB	CD99L2
GOLGA7B	CAV3	CDC42
GOPC	CBX5	CDC42BPA
GOSR1	CCDC114	CDC42EP3
GPC6	CCDC122	CDC42EP4
GPX8	CCDC129	CDC42SE2
GRAMD1B	CCDC177	CDCA4
GREM2	CCDC33	CDH1
GRHL3	CCDC34	CDH26
GRIK4	CCDC43	CDHR1
GRPEL2	CCDC47	CDK5RAP2
GRPR	CCDC57	CDKL1
GSE1	CCDC69	CDKN1A
GSPT1	CCDC70	CDKN2AIPNL
GTPBP8	CCDC83	CEBPB
GYLTL1B	CCDC88B	CELF1
HAVCR1	CCDC88C	CENPL
HDAC9	CCNA2	CEP290
HDGF	CCNL1	CEP97
HEATR6	CCNYL1	CERK
HERC1	CCR4	CERS5
HGSNAT	CD109	CFI
HIP1R	CD164	CFLAR
HIST1H2AA	CD2BP2	CGN
HIST1H2BO	CD300LF	CHCHD5
HIST1H3J	CD36	CHD1L
HIST1H4A	CD3E	CHD3
HIST1H4H	CD4	CHGA
HIST3H3	CD58	CHMP4B
HMGCS1	CD63	CHMP6
HMGXB3	CDADC1	CHPT1
HMGXB4	CDC42SE1	CHRD
HNRNPH3	CDH4	CHST6
HOXA3	CDIPT	CHSY1
HOXB2	CDK18	CISH
HOXC10	CDK3	CITED2
HPS6	CDKL4	CKB
HSBP1	CDR2	CLCC1
HSD17B12	CDYL	CLCF1
HSD17B2	CEACAM19	CLDN11
HSPA13	CEACAM22P	CLDN4
HYLS1	CEBPA	CLDN5
IFT80	CELA2A	CLEC2D
IGF1	CELSR2	CLHC1
IGIP	CENPA	CLIP1
IL21R	CENPC1	CLIP4
IL31RA	CETN3	CLK3
IL6R	CFB	CLN3
IL6ST	CFLAR-AS1	CLPB
ILK	CGGBP1	CLPP
INHBA	CHAT	CLPTM1
INPP5D	CHI3L2	CLYBL
INTS7	CHML	CMSS1
IQCG	CHMP3	CNR2
IRF6	CHN1	COBL
ITGAM	CHPF2	COL12A1
ITM2B	CHST12	COL6A3
JDP2	CHST4	COL9A3
JKAMP	CHST7	COMMD1
JPH1	CIB2	COMTD1
JTB	CIB3	COQ5
KAZALD1	CIDEC	COQ7
KCNAB1-AS2	CITED4	COX16
KCNH5	CKAP2L	COX7C
KCNJ1	CLASP1	CPEB3
KCNJ2-AS1	CLCN3	CPEB4
KCNJ5	CLDN10-AS1	CPLX3
KCNJ9	CLDN14	CPNE2
KCNN2	CLDN22	CPNE7
KCTD1	CLDN24	CPOX
KCTD6	CLDN9	CPSF4L
KDELC1	CLEC3A	CPSF6
KDELC2	CLEC4GP1	CPT1A
KIAA0226	CLK4	CREB3L1
KIAA0232	CLU	CREB3L3
KIAA0528	CLUL1	CREBRF
KIAA1147	CMTM4	CRIM1
KIAA1731	CMYA5	CRIP1
KIAA1958	CNBD1	CRKL
KIF12	CNDP1	CRNDE
KIF13B	CNIH	CRYZL1
KIF16B	CNIH4	CS
KIF22	CNKSR1	CSE1L
KIF6	CNNM3	CSF3
KLF8	CNNM4	CSMD3
KLHDC5	CNOT1	CSRP1
KLHL38	CNP	CST13P
KLRG2	CNTD2	CST6
KPRP	COA1	CSTF1
KRR1	COA5	CT62
KRT12	COBLL1	CTBP2
KRTAP5-7	COG3	CTNNAL1
LARP4B	COG6	CTR9
LASP1	COL4A5	CTSB
LBR	COLEC12	CUEDC1
LCLAT1	COMMD7	CXCR5
LCNL1	COPS8	CYB561
LEPROT	COQ6	CYCSP52
LHFP	CORO2A	CYP19A1
LINC00167	COX10	CYP27B1
LINC00263	COX5A	CYP2B7P1
LINC00265	COX6C	CYP2G1P
LINC00379	COX7A2L	CYP4F8
LINC00472	CPA3	DAP3
LINGO4	CPA6	DBF4B
LMNA	CPEB1	DBI
LMOD1	CPN1	DBNDD2
LNPEP	CPNE5	DBR1
LOC100128054	CPNE6	DCAF4
LOC100128164	CPS1	DCAKD
LOC100128239	CRABP1	DCLK2
LOC100129046	CRADD	DCP1A
LOC100130301	CRAT	DCP2
LOC100131551	CREBL2	DCTN6
LOC100216001	CREBZF	DDX39A
LOC100289511	CREM	DDX41
LOC100505666	CRISP1	DDX58
LOC100505676	CRISP2	DEDD2
LOC100506321	CRTC3	DEGS2
LOC100506844	CRYBA1	DENR
LOC221122	CRYBA2	DERA
LOC285768	CRYGA	DGKA
LOC286190	CRYGC	DGKZ
LOC338588	CRYGS	DHCR24
LOC339862	CSDA	DHH
LOC341056	CSDE1	DHRS1
LOC389247	CSF1R	DHRS7B
LOC643441	CSF3R	DIO2
LOC643623	CSPP1	DIXDC1
LOC730091	CSRNP1	DKFZP686I15217
LOC730102	CSRNP2	DLG1
LOC730668	CSTB	DLG5
LOC732275	CSTF2T	DLGAP1-AS1
LONP2	CTAGE1	DLX3
LRRK2	CTCFL	DLX4
LRRTM3	CTGF	DMPK
MAGIX	CTLA4	DNAJC17
MAP1LC3B2	CTNNBL1	DNAJC5B
MAP2	CTSH	DNM1L
MAP6D1	CTSK	DOPEY2
MAPKAPK5	CTSL2	DPAGT1
MATN3	CTSL3	DPF2
MBL2	CTXN1	DPRX
MBLAC2	CUL4B	DSCAM-AS1
MC5R	CX3CL1	DSTN
MCL1	CXADR	DTD2
MDM2	CXCL17	DUSP2
MEIS1-AS3	CXCL9	DUSP5
METTL15	CXCR1	DUSP5P1
METTL21D	CXXC5	DYNC2H1
METTL23	CYB5R1	DYNLL1
MFAP3L	CYP1A1	DYRK1A
MFSD5	CYP26A1	E2F2
MFSD7	CYP2C18	EBP
MGAT2	CYP3A43	ECH1
MGC12916	CYP4F11	ECSIT
MGC34796	CYP4X1	EDAR
MIER1	CYSTM1	EDARADD
MIR1178	CYTH3	EDN2
MIR1249	CYTIP	EEF1A2
MIR125B2	D2HGDH	EFCAB10
MIR16-2	DAAM1	EFNA1
MIR1910	DAPK1	EFNA3
MIR205	DBF4	EFNB2
MIR2117	DBN1	EGLN1
MIR29C	DBT	EGOT
MIR30A	DBX1	EHF
MIR3138	DCAF15	EID3
MIR3155A	DCAF7	EIF2AK3
MIR3160-2	DCLRE1B	EIF2B5
MIR3165	DCTN1	EIF2C2
MIR3614	DDC	EIF2S2
MIR3678	DDI2	EIF3E
MIR3913-2	DDIT4	EIF4B
MIR4296	DDX47	EIF4E
MIR4420	DDX49	ELAC1
MIR4466	DDX60L	ELF3
MIR4470	DECR1	ELMOD2
MIR4491	DEDD	ELMSAN1
MIR4492	DEFB119	ELOVL5
MIR4519	DEGS1	EMP3
MIR4523	DEK	ENAH
MIR4531	DENND1B	ENTPD7
MIR4668	DENND2D	EPB41L4B
MIR4680	DENND6A	EPHB6
MIR4733	DGAT2	EPOR
MIR4797	DHRS7	EPPK1
MIR5197	DHX30	EPS15L1
MIR5687	DICER1	EPS8
MIR645	DIDO1	ERAP1
MIRLET7A2	DIS3L2	ERAP2
MIRLET7BHG	DLC1	ERBB2
MMP12	DLST	ERP27
MMP28	DLX1	ERRFI1
MMRN2	DMBT1	ESR1
MPC2	DMP1	ESRP2
MRPL34	DMRTA1	ETFDH
MRPL47	DMXL1	ETNK2
MRPS18A	DNAH3	ETV4
MS4A15	DNAI1	EVA1C
MS4A2	DNAI2	EVI2A
MTA2	DNAJA1	EVI5L
MTL5	DNAJB9	EVPL
MTOR	DNASE1	EXOG
MUSK	DNASE1L1	EXOSC2
MYBL1	DNMBP	EXT1
MYL6	DNMBP-AS1	F7
MYNN	DOCK11	FAF2
NADKD1	DOK4	FAM100B
NBR1	DPCR1	FAM104A
NCAM2	DPEP2	FAM110A
NDUFA4L2	DPM1	FAM123A
NEK2	DPT	FAM126A
NFIA	DPYD-AS1	FAM129A
NFYB	DRG2	FAM129B
NIN	DSCAM	FAM131A
NIPSNAP3B	DSCR8	FAM151B
NMNAT3	DSG4	FAM188A
NNMT	DST	FAM188B
NOD2	DSTYK	FAM204A
NOL4	DTNA	FAM20B
NPAT	DUSP22	FAM32A
NPBWR1	DUT	FAM46C
NRM	E2F8	FAM49B
NSRP1	EAF1	FAM84B
NUDT17	ECE1	FANCI
NUDT18	EDEM1	FARP2
NXPE1	EDN1	FASN
OCA2	EDN3	FBP1
OR1F2P	EEF1A1	FBXO43
OR5B3	EFHB	FDFT1
OR8B12	EFHD1	FHL2
OR8H2	EFHD2	FIGNL2
ORMDL3	EFNA5	FIS1
OSGIN1	EFR3B	FKBP3
OSTF1	EGLN3	FLJ34208
OTOP3	EGR3	FLJ37201
OTUB2	EHD4	FLJ37453
OTUD6B	EID1	FLJ41278
P2RX4	EIF2AK1	FLJ42102
P2RY13	EIF2AK2	FLJ42393
PACSIN3	ELF1	FMN1
PADI4	ELMO3	FMN2
PAICS	ELOVL2-AS1	FMNL1
PAMR1	ELOVL4	FMO5
PAPSS2	ELP2	FONG
PARP4	EMILIN2	FOS
PARP8	ENC1	FOXA1
PATL2	ENG	FOXE3
PATZ1	ENO4	FOXN4
PAWR	ENPP2	FOXP2
PBX1	ENTPD3	FOXP4
PCDH17	EPAS1	FREM2
PCDHA1	EPB41L1	FRMD6
PCDHAC1	EPB41L2	FRS2
PCDHB2	EPB42	FRYL
PCDHGA7	EPHA3	FSIP1
PCDHGB1	EPHA7	FZD2
PCDHGC4	EPYC	FZR1
PCNX	ERBB3	G3BP1
PCOLCE2	ERBB4	G6PC3
PCYT2	EREG	GARS
PDCD10	ERG	GAS8
PDCD4	ERH	GATA3
PDIK1L	ERMAP	GATAD2A
PDRG1	ESPNP	GBAP1
PECR	ESRG	GCH1
PGAM1	ESRRG	GCNT2
PGR	ESYT1	GDPGP1
PHC2	ESYT3	GEM
PHC3	ETFA	GIMD1
PHF16	ETV3	GIN1
PHF20	EVL	GJA3
PHLDA2	EXOC6B	GLG1
PI4KA	EYA1	GLI3
PIF1	EYA3	GLIPR1L1
PIGM	F2RL1	GLRX2
PIGV	FABP7	GLRX3
PKNOX2	FAM102B	GLTP
PLCE1	FAM103A1	GLTSCR1
PLEKHF2	FAM105A	GLYCAM1
PLEKHG5	FAM120AOS	GMFB
PLEKHO1	FAM122B	GNA13
PLIN5	FAM131C	GNAS
PLSCR4	FAM13A	GNAT3
PLXDC1	FAM13B	GNB1L
PNMT	FAM160B1	GNPNAT1
POLA1	FAM168A	GOLIM4
POLE3	FAM169B	GOLM1
POLR2G	FAM178B	GPD1L
POU2F1	FAM184A	GPD2
POU6F2-AS1	FAM184B	GPER
PPM1D	FAM18A	GPR110
PPP1R9B	FAM193B	GPR113
PPP2CB	FAM198B	GPR125
PPP4R4	FAM208A	GPR160
PPP6R3	FAM3B	GPR37L1
PQBP1	FAM3C	GPR56
PRC1	FAM43A	GPR65
PRDM11	FAM53C	GPRC5A
PREX1	FAM65B	GPRIN2
PRKAA1	FAM65C	GPT2
PRLR	FAM82A2	GPX2
PROX2	FAM83A	GRAMD1C
PRRG4	FAM83B	GRAMD3
PSKH1	FAM83G	GREB1
PSMD2	FAM98C	GRHL2
PSORS1C1	FANCA	GRIK3
PSTPIP2	FBN1	GRK6
PTGES3	FBRSL1	GSR
PTK2B	FBXL18	GSTA4
PTPMT1	FBXL4	GSTM5
PTPN14	FBXO11	GSTP1
PTS	FBXW11	GTF2A2
PTTG3P	FBXW8	GTF3A
PUM2	FCAR	H3F3B
PXDNL	FCRL3	HAPLN2
PXK	FEM1B	HAUS1
PYDC2	FER1L5	HAUS6
RAB11A	FFAR2	HBEGF
RAB11B-AS1	FGD5	HCAR1
RAB11FIP1	FHDC1	HDAC11
RAB35	FILIP1	HDAC7
RAB38	FKBP2	HECTD1
RAB39A	FKBP4	HECTD3
RAB4A	FLJ13197	HEG1
RAB5C	FLJ20021	HELLS
RABEPK	FLJ21408	HES1
RAD21-AS1	FLJ31485	HES5
RAMP2	FLJ40852	HEXIM1
RANBP3L	FLJ41649	HFE2
RAP1B	FLJ42280	HHIPL1
RARB	FLNB	HINT1
RARG	FMO1	HIST1H2AC
RARRES3	FMO9P	HIST1H2AK
RASA1	FMR1-AS1	HIST1H2BG
RASAL2	FNIP1	HIST1H3C
RASSF9	FNTB	HIST1H4C
RBBP7	FOLR1	HIST1H4D
RBM18	FOPNL	HIST1H4E
RBMS3	FOXH1	HIVEP1
RCN1	FOXI1	HK1
RDH11	FOXJ3	HLTF-AS1
REXO2	FOXK2	HM13-AS1
RFC4	FOXL1	HMCN1
RFX5	FOXN2	HMG20B
RGL3	FOXN3-AS1	HMGA1P7
RGS14	FOXN3-AS2	HMGB2
RGSL1	FOXP1	HMMR
RHOBTB1	FPR3	HMOX2
RIN2	FSCB	HNRNPF
RLN3	FSCN1	HNRNPH1
RNF144B	FST	HNRNPL
RNF168	FSTL4	HOGA1
RNF19A	FTCD	HOMER1
RNF34	FTH1	HOXA1
RNF8	FTSJD1	HOXB1
RNPEP	FTX	HOXC-AS5
RNU6-72	FUOM	HPD
RNU6ATAC	FURIN	HRASLS2
ROBO3	FUT8	HSD17B13
ROPN1L	FZD6	HSD17B4
RORA	GABARAPL1	HSF1
RPL14	GABPB2	HSPA4
RPLP0P2	GABRA1	HSPB1
RPRD1B	GABRP	HSPB8
RPS17L	GABRR1	HTR5A
RREB1	GADD45A	HUWE1
RUNX1	GALK1	HYOU1
RUSC2	GALNT11	ID3
RXRA	GALNT12	IDE
SATB1	GALNT3	IDH2
SC5DL	GATA2	IER3
SCGB1D2	GATSL3	IER5
SEC14L6	GBP2	IFIT5
SEMA3E	GCK	IFT122
SEMA4A	GCM2	IFT43
SENP2	GCNT1	IGF1R
SERINC4	GCNT4	IGFBP2
SERPINA1	GDAP1	IGFBP3
SERPINA6	GDE1	IGFBP4
SERPINI1	GDF15	IGHMBP2
SETD9	GDF6	IGSF3
SGCD	GEMIN4	IKZF2
SGPP1	GEN1	IKZF3
SHCBP1L	GFRA1	IL17RE
SHROOM3	GGA2	IL1F10
SIK2	GINM1	IL26
SLC15A3	GINS2	ILF2
SLC16A1	GIPC1	IMP3
SLC22A23	GJC1	INADL
SLC25A26	GJD4	INO80
SLC25A48	GLIPR1	INO80C
SLC3A2	GLIS3	INPP5J
SLC43A1	GLOD5	INSIG1
SLC43A3	GLRA4	INSL6
SLC4A7	GLYATL2	INTS1
SLC6A6	GMEB1	INTS4
SLC9A8	GMNN	INTS6
SLITRK5	GMPPA	IPMK
SLN	GNA12	IQSEC2
SMAP2	GNB1	IRF2BP2
SNORA19	GOLPH3L	ITGA2
SNORA4	GPATCH1	ITGB1
SNORA71B	GPR1	ITLN2
SNORD66	GPR112	ITPRIPL2
SNRK	GPR115	ITSN1
SNRPB	GPR182	IVNS1ABP
SNRPF	GPR32	JARID2
SNX6	GPR39	JPH2
SOD1	GPR45	JUP
SOX13	GPR68	KAT6B
SPA17	GPR78	KCNC3
SPAG4	GPR87	KCNC4
SPATS2	GRAMD1A	KCNJ15
SPHK1	GRB10	KCNK9
SPINK13	GRB14	KCTD3
SPINK14	GRHL1	KDELR2
SPINK5	GRID1	KDM2A
SPINK7	GRINA	KDM5B-AS1
SPOP	GRK5	KIAA0195
SPTB	GRK7	KIAA1033
SQLE	GRWD1	KIAA1161
SRD5A3	GSG1L	KIAA1522
SREK1	GSG2	KIAA1549L
SRSF6	GSN	KIAA1737
SSTR2	GSTA3	KIF23
ST14	GSTCD	KIF2C
ST3GAL4	GTF2B	KLC1
STAG1	GTF2IRD1	KLC2
STARD13	GTSF1L	KLF6
STAT5A	GUCA2A	KLHDC4
STK4	GUSB	KLHL2
STT3B	H19	KLHL25
STX3	H2AFJ	KLHL28
SUMO1P1	H6PD	KLK13
SVIP	HAAO	KRBA2
SYCP2	HABP2	KRT18
SYN1	HAO2	KRT19
SYT15	HAPLN1	KRT23
SYVN1	HAR1B	KRT24
TACR1	HAT1	KRT3
TARS	HBA1	KRT32
TBCCD1	HCN4	KRT37
TBK1	HDAC5	KRT7
TBPL2	HDAC8	KRT8
TBX1	HDC	KRTAP3-1
TCL1A	HDDC2	KRTAP3-2
TCL1B	HDGFL1	KTN1
TEFM	HDGFRP3	KXD1
TERC	HDLBP	KYNU
TET1	HEATR2	LAMB1
TFAP2B	HEBP2	LAMP1
TFPI2	HECW2	LARP1
TGFB1I1	HELZ2	LARP4
TH1L	HERC3	LATS1
THAP1	HES4	LCMT1
THOC1	HEY2	LCMT2
THOP1	HIF1A	LEPR
THRSP	HIPK2	LETM2
TIPARP	HIST1H2AE	LGALS3
TIPRL	HIST1H2BE	LGALS8
TLE6	HIST4H4	LGI1
TLR9	HIVEP2	LGI2
TMCO1	HMGCS2	LHX6
TMEM109	HMGN5	LIMA1
TMEM121	HN1	LINC00173
TMEM123	HNF4A	LINC00184
TMEM135	HNRNPA0	LINC00189
TMEM161B-AS1	HNRNPA2B1	LINC00277
TMEM19	HOMER2	LINC00311
TMEM44-AS1	HOMEZ	LINC00330
TMEM45A	HOXB-AS3	LINC00482
TMEM68	HOXB4	LINC00511
TMEM72-AS1	HPDL	LINC00521
TMEM99	HPRT1	LINC00578
TNFSF15	HRH4	LINC00589
TNKS1BP1	HS3ST5	LINC00592
TNKS2	HS6ST2	LINC00640
TNRC6A	HS6ST2-AS1	LIPA
TP53BP1	HSF2BP	LIPT2
TPST1	HSPA5	LMBR1L
TRAK1	HTRA1	LMCD1
TRAPPC9	HTRA3	LMCD1-AS1
TRDMT1	HYMAI	LNX1-AS2
TRIM59	IBSP	LOC100128098
TRPC4AP	ICAM5	LOC100129083
TRPM8	ICOSLG	LOC100129148
TSPAN12	IDH3A	LOC100129917
TSTD1	IFIT1	LOC100130264
TTF2	IFLTD1	LOC100130581
TTLL5	IFNGR1	LOC100130987
TUBG2	IFT81	LOC100131234
UAP1	IGDCC3	LOC100131257
UBE2C	IGFBP7	LOC100132078
UBE2E1	IGFL4	LOC100133669
UBE2K	IGSF5	LOC100216545
UFC1	IGSF9	LOC100216546
USF1	IKZF4	LOC100287482
USP53	IL10	LOC100289673
VASH2	IL16	LOC100505783
VAV3	IL19	LOC100506013
VDR	IL1R1	LOC100506207
VGLL4	IL1RAP	LOC100506497
VN1R1	IL1RN	LOC100506710
VPS13C	IL20	LOC100506810
VPS13D	IL22RA2	LOC100506835
VPS33B	IL23R	LOC100506939
VSIG10L	IL24	LOC100507066
VWA5A	IL2RB	LOC100507217
WBP1L	IL3	LOC100507557
WDR26	IL36B	LOC100507605
WDR55	IL9	LOC100996291
WDR75	ILF3	LOC149086
WFIKKN2	ILVBL	LOC256021
WSB2	IMP4	LOC283403
WWC1	INHA	LOC284632
WWC3	INHBB	LOC284950
XAB2	INSIG2	LOC338758
XRN1	IQCA1	LOC338817
YAF2	IQCD	LOC344967
ZBED5	IQCK	LOC374443
ZBTB16	IQGAP2	LOC400548
ZBTB37	IRAK2	LOC401109
ZBTB41	IRF2BPL	LOC440600
ZBTB44	IRF8	LOC441204
ZDHHC5	IRF9	LOC553103
ZFAT	IRS1	LOC554206
ZNF107	IRS2	LOC643339
ZNF24	IRX2	LOC647012
ZNF253	ISG20	LOC647323
ZNF267	ISM1-AS1	LOC729080
ZNF268	ISOC2	LOC729852
ZNF329	ITGA11	LOC90246
ZNF397	ITGA8	LOXL1-AS1
ZNF48	ITGAD	LPAR1
ZNF579	ITGAV	LPAR6
ZNF585B	ITGB2	LPP-AS2
ZNF587	ITGB2-AS1	LRBA
ZNF680	ITGB5	LRIG2
ZNF684	ITGB6	LRRC29
ZNF718	ITM2C	LRRC37A11P
ZNF81	ITPRIPL1	LRRC4
ZNF829	ITSN2	LRRC43
ZNF92	IWS1	LRRFIP2
ZNHIT3	IZUMO2	LRTOMT
ZWINT	JAG1	LSM14A
	KAL1	LSMD1
	KAT2B	LTA4H
	KAT7	LURAP1L
	KAZN	LYN
	KCNG3	MACC1
	KCNJ13	MAL
	KCNJ8	MALAT1
	KCNK1	MAML3
	KCNK15	MAN2A1
	KCNK2	MAP2K6
	KCNN4	MAP3K1
	KCTD15	MAP3K12
	KCTD21	MAP3K14
	KDM3A	MAP3K3
	KDM6B	MAP4K5
	KEAP1	MAPK10
	KHNYN	MAPK13
	KIAA0247	MAPK14
	KIAA0494	MAPK1IP1L
	KIAA0930	MAPK9
	KIAA1191	MAPRE3
	KIAA1217	MAPT-IT1
	KIAA1324	MARK4
	KIAA1429	MARVELD3
	KIAA1467	MB21D2
	KIAA1598	MBNL1-AS1
	KIF11	MBOAT1
	KIF13A	MCEE
	KIF2A	MCM3
	KIF3B	MDH1
	KIFAP3	MDM4
	KIFC1	ME3
	KISS1	MECOM
	KL	MED13L
	KLF10	MED23
	KLF7	MEF2BNB-MEF2B
	KLHDC10	MESP1
	KLHDC7B	MESP2
	KLHDC8A	METTL13
	KLHL13	MFAP4
	KLHL35	MFSD4
	KLHL5	MGAT4A
	KLK12	MGST1
	KLK14	MIF4GD
	KLK3	MIOS
	KLK6	MIR1203
	KMO	MIR1204
	KPNA2	MIR1205
	KPNA7	MIR1208
	KRT13	MIR1244-1
	KRT39	MIR1251
	KRT71	MIR1252
	KRT73	MIR1293
	KRT74	MIR135A2
	KRT80	MIR181C
	KRT82	MIR21
	KRT9	MIR2278
	KRTAP10-12	MIR26A2
	KRTAP5-6	MIR30C2
	KTN1-AS1	MIR3141
	LAG3	MIR3153
	LAGE3	MIR3180-5
	LAMA3	MIR3184
	LAMB2	MIR320B1
	LAMB4	MIR326
	LAMP2	MIR339
	LAMTOR4	MIR345
	LAPTM4B	MIR3615
	LATS2	MIR3653
	LBH	MIR3654
	LCOR	MIR365A
	LCP1	MIR365B
	LCTL	MIR3664
	LDHAL6B	MIR3679
	LDOC1	MIR3685
	LEMD3	MIR3973
	LENG1	MIR4256
	LEO1	MIR4265
	LEP	MIR4279
	LETMD1	MIR4290
	LGMN	MIR4303
	LGR6	MIR4450
	LHCGR	MIR4469
	LIMK2	MIR4472-2
	LIMS1	MIR4474
	LIN54	MIR4505
	LINC00052	MIR4654
	LINC00111	MIR4674
	LINC00114	MIR4676
	LINC00222	MIR4703
	LINC00304	MIR4729
	LINC00310	MIR4736
	LINC00312	MIR4738
	LINC00323	MIR4790
	LINC00339	MIR5008
	LINC00424	MIR5087
	LINC00479	MIR548AD
	LINC00518	MIR548G
	LINC00520	MIR548H2
	LINC00525	MIR548J
	LINC00536	MIR548W
	LINC00544	MIR548Z
	LINC00563	MIR554
	LINC00570	MIR5580
	LINC00595	MIR5708
	LINC00605	MIR585
	LINC00638	MIR600
	LINC00651	MIR620
	LINC00675	MIR630
	LINC00689	MIR759
	LIPE	MIRLET7I
	LIPH	MIXL1
	LMAN1L	MLKL
	LMBR1	MLXIP
	LMO4	MMP19
	LMOD2	MOCS1
	LMOD3	MPP2
	LMTK2	MPP5
	LOC100128288	MPP7
	LOC100128361	MPV17L2
	LOC100128511	MR1
	LOC100128822	MRI1
	LOC100129361	MRPL48
	LOC100129427	MRS2P2
	LOC100129726	MS4A7
	LOC100130231	MSI2
	LOC100130275	MSL1
	LOC100130417	MT2A
	LOC100130451	MTA1
	LOC100130539	MTDH
	LOC100130880	MTERFD2
	LOC100131496	MTMR1
	LOC100131626	MTMR11
	LOC100131726	MTMR4
	LOC100132215	MTRF1L
	LOC100132354	MUC20
	LOC100132707	MXI1
	LOC100132735	MYBPH
	LOC100132987	MYC
	LOC100133461	MYCBPAP
	LOC100190940	MYOZ3
	LOC100268168	MYT1
	LOC100287879	NAALADL2
	LOC100288079	NAB2
	LOC100288122	NADK
	LOC100303749	NADSYN1
	LOC100422737	NAP1L4
	LOC100499227	NAV2
	LOC100505659	NBN
	LOC100505702	NCAPH
	LOC100505718	NCMAP
	LOC100505795	NDFIP1
	LOC100505835	NDUFC2-KCTD14
	LOC100506178	NEDD4L
	LOC100506384	NEDD9
	LOC100506599	NEK1
	LOC100506804	NEMF
	LOC100507091	NFATC2IP
	LOC100507373	NFIB
	LOC100507443	NFKBIA
	LOC116437	NFKBIL1
	LOC145837	NHLRC4
	LOC148709	NIF3L1
	LOC149134	NIPAL2
	LOC150568	NIPSNAP1
	LOC152742	NMNAT1
	LOC155060	NOX5
	LOC219731	NPLOC4
	LOC254559	NPSR1-AS1
	LOC255025	NPTX2
	LOC284080	NPY1R
	LOC284379	NQO1
	LOC284454	NR2F2
	LOC284751	NRAP
	LOC284757	NSUN6
	LOC285540	NTSR1
	LOC285627	NUDT3
	LOC285629	NXPE3
	LOC285740	NXPH3
	LOC285878	NYNRIN
	LOC285889	OAS3
	LOC339505	OLFML2A
	LOC340074	ORAI1
	LOC400456	OS9
	LOC400620	OSBPL11
	LOC400940	OSBPL2
	LOC401127	OTOS
	LOC440925	P2RX2
	LOC641515	P2RX7
	LOC646168	P2RY6
	LOC646329	PACSIN2
	LOC646736	PAG1
	LOC727677	PAK4
	LOC728342	PALLD
	LOC728392	PANK1
	LOC728716	PANK3
	LOC728743	PAQR9
	LOC728752	PARD6B
	LOC728978	PBLD
	LOC729020	PCBP2
	LOC731223	PCDHGA1
	LOC731779	PCED1B-AS1
	LPCAT1	PCF11
	LPCAT2	PCGF1
	LPIN1	PCNXL4
	LPIN3	PDCL3
	LPP	PDE4D
	LRCH1	PDE4DIP
	LRRC1	PDE6A
	LRRC15	PDF
	LRRC16A	PDGFB
	LRRC23	PDLIM5
	LRRC28	PDP2
	LRRC6	PDZK1
	LRRD1	PEX3
	LRRFIP1	PEX7
	LRRTM2	PFDN1
	LSM11	PFKFB3
	LSM5	PGC
	LTBP1	PGF
	LTK	PGLYRP2
	LYNX1	PGS1
	LYPD3	PHACTR1
	LYRM1	PHACTR2
	LYRM2	PHOSPHO1
	MAB21L3	PHOSPHO2-KLHL23
	MACC1-AS1	PHTF2
	MACROD1	PIAS1
	MACROD2-AS1	PIGP
	MADD	PIGT
	MAGI1	PIGY
	MAGI3	PIK3C2G
	MAL2	PIK3CA
	MAML1	PIK3IP1
	MANBA	PIK3R1
	MANEA	PIKFYVE
	MANSC4	PIP
	MAP2K1	PIP5K1A
	MAP3K8	PKD1L1
	MAP4	PKD2L2
	MAPK1	PKM
	MAPRE2	PKP2
	MARK2P9	PLA2G2A
	MAT1A	PLA2G3
	MBNL1	PLA2G4F
	MBOAT2	PLA2G6
	MBOAT7	PLAC8
	MBTD1	PLCD3
	MBTPS1	PLEC
	MCCC1	PLEKHF1
	MCM10	PLEKHG7
	MCM4	PLEKHH2
	MDH2	PLS1
	MEAF6	PMEL
	MED12L	PMEPA1
	MEF2D	PNPLA1
	MESTIT1	POLA2
	METRNL	POLR1C
	METTL11B	POLR3B
	METTL16	POLR3C
	METTL17	PPA1
	METTL21A	PPAN-P2RY11
	METTL3	PPAP2B
	MFAP3	PPAPDC1A
	MFGE8	PPARD
	MFN2	PPCDC
	MFSD1	PPFIBP2
	MFSD2A	PPIC
	MFSD6	PPP1R10
	MFSD8	PPP1R14C
	MGC15885	PPP1R14D
	MGC32805	PPP1R15A
	MID1	PPP1R15B
	MIR1182	PPP2R3A
	MIR1206	PPP2R5E
	MIR1258	PPP3CA
	MIR1284	PQLC3
	MIR1288	PRCC
	MIR1289-2	PRCP
	MIR138-2	PRDM7
	MIR147B	PRKAB2
	MIR155	PRKCI
	MIR181B1	PRLH
	MIR190A	PROC
	MIR193A	PROX1
	MIR199A1	PRPF38B
	MIR200C	PRPSAP2
	MIR2052	PRR15L
	MIR211	PRRC1
	MIR2110	PRRC2C
	MIR2114	PRSS23
	MIR301A	PRSS41
	MIR30B	PRTG
	MIR3150A	PSAP
	MIR3150B	PSD
	MIR3151	PSMA1
	MIR3194	PSMB2
	MIR320C2	PSMC4
	MIR320D2	PSMC6
	MIR324	PSMD12
	MIR330	PSMG1
	MIR3646	PSMG4
	MIR3649	PSPC1
	MIR3661	PSTK
	MIR3668	PTBP1
	MIR374A	PTBP3
	MIR3925	PTGES
	MIR3935	PTGIS
	MIR3978	PTGR2
	MIR4251	PTGS2
	MIR4269	PTMS
	MIR4287	PTP4A2
	MIR4289	PTPN21
	MIR4302	PTPRH
	MIR4328	PXMP4
	MIR4423	QPRT
	MIR4460	QRICH2
	MIR4503	QSOX1
	MIR4515	RAB14
	MIR4526	RAB20
	MIR4648	RAB36
	MIR4652	RAB3IP
	MIR4663	RAC1
	MIR4675	RAD18
	MIR4692	RAD23B
	MIR4698	RAD51B
	MIR4708	RAMP2-AS1
	MIR4713	RANBP2
	MIR4714	RANBP9
	MIR4784	RAPGEF1
	MIR4789	RAPGEF3
	MIR4792	RAPGEF5
	MIR4802	RARA
	MIR4999	RASAL2-AS1
	MIR5000	RASAL3
	MIR5094	RASEF
	MIR5192	RASL11B
	MIR543	RASSF1
	MIR548AR	RASSF3
	MIR556	RASSF8
	MIR5581	RBL2
	MIR561	RBM27
	MIR563	RBM39
	MIR5692B	RBM45
	MIR5703	RBM47
	MIR5705	RBM8A
	MIR575	RCSD1
	MIR599	REEP3
	MIR604	REEP5
	MIR617	REN
	MIR638	RERG
	MIR744	RFESD
	MIR761	RFWD3
	MIR766	RGS2
	MIRLET7DHG	RGS20
	MIS18BP1	RGS3
	MITF	RHBDD2
	MKLN1	RHBG
	MKX	RHOC
	MLPH	RHOD
	MMGT1	RHOH
	MMP13	RIIAD1
	MMS22L	RILPL2
	MND1	RIPK2
	MNF1	RNF10
	MON2	RNF103
	MORF4L1	RNF114
	MREG	RNF213
	MRGBP	RNF43
	MRPL30	RNF7
	MRPL46	RNU6-16
	MRPL49	RNU6-83
	MRPS15	RNY5
	MRPS36	ROR2
	MRVI1	RORC
	MSH5-SAPCD1	RPH3AL
	MSMB	RPL10A
	MSS51	RPN2
	MSX2	RPRD2
	MTA3	RPS13
	MTF1	RPS6
	MTFR1	RPTOR
	MTM1	RSRC1
	MTRR	RTN4
	MTUS1	S100A10
	MYB	S100A11
	MYBPHL	S100A16
	MYCN	S100A9
	MYEOV	S100P
	MYH15	SAA2-SAA4
	MYL12A	SAE1
	MYLK	SAMD8
	MYO1B	SARM1
	MYO5C	SASH1
	MYO6	SBNO2
	MYOF	SCAF11
	MYOG	SCAF8
	MYPN	SCARNA27
	N4BP1	SCARNA5
	N4BP2L2	SCFD1
	N4BP3	SCFD2
	NAALADL2-AS3	SCMH1
	NACAP1	SCPEP1
	NAGK	SCRN2
	NAIF1	SCTR
	NANOS1	SDC4
	NAPEPLD	SDE2
	NAT1	SDF2L1
	NBEAL2	SDR42E1
	NBL1	SDR9C7
	NCALD	SEC14L1
	NCAPG	SEC14L1P1
	NCOR2	SEC16A
	NDRG1	SELE
	NDUFAF4	SELPLG
	NDUFS2	SELV
	NEIL2	SEMA3C
	NEK10	SEMA3F
	NEK8	SEMA5B
	NEO1	SENP5
	NET1	SEPP1
	NEUROG3	SEPT9
	NFE2L1	SERINC5
	NFE2L2	SERPINA13P
	NFIL3	SERPINA9
	NHP2	SET
	NHSL1	SFMBT2
	NKG7	SFRP2
	NLRP5	SGK3
	NME1-NME2	SGMS1
	NMI	SGMS2
	NMUR2	SGPL1
	NOP14-AS1	SH2D4A
	NOP9	SH3BP2
	NOS2	SH3BP5
	NOV	SH3GLB2
	NPC2	SH3RF2
	NPNT	SHC1
	NPTN	SHC3
	NPW	SHISA5
	NPY6R	SHPRH
	NR1D1	SIAH2
	NR1H3	SIDT1
	NR2E1	SIDT2
	NR3C1	SIK3
	NRBP1	SIN3B
	NRIP1	SIX4
	NRK	SKIV2L2
	NRP1	SLBP
	NT5C	SLC11A2
	NT5C3	SLC13A1
	NTN1	SLC13A2
	NTSR2	SLC1A5
	NUCB2	SLC20A2
	NUCKS1	SLC22A20
	NUDT16P1	SLC25A29
	NUDT9	SLC25A3
	NUP93	SLC26A9
	NUPL2	SLC2A13
	NVL	SLC35A3
	OAT	SLC35D1
	OAZ3	SLC36A1
	OBFC1	SLC36A2
	OBP2A	SLC38A2
	OBSL1	SLC40A1
	OCLN	SLC44A1
	ODAM	SLC44A2
	ODC1	SLC45A4
	ODF3L1	SLC48A1
	ODF4	SLC4A8
	OPA1-AS1	SLC52A3
	OPA3	SLC5A3
	OPN4	SLC7A5
	OPRM1	SLC7A6
	OR13J1	SLC7A8
	OR2V1	SLC9A3
	OR4D1	SLC9A3R1
	OR4D2	SMAD7
	OR4K5	SMAGP
	OR6S1	SMARCA5
	OR7C2	SMG7-AS1
	OR8S1	SMIM6
	ORAI2	SMYD3
	ORAI3	SNHG11
	ORC2	SNORA24
	OSBPL6	SNORA70E
	OSBPL8	SNORA70F
	OSBPL9	SNORA76
	OSCAR	SNORD124
	OSR1	SNORD127
	OSTCP1	SNRNP70
	OTUD1	SNRPD2
	OXA1L	SNW1
	OXCT2	SNX10
	OXGR1	SNX24
	PA2G4P4	SNX3
	PABPC1	SNX31
	PABPC4L	SOCS7
	PAFAH1B1	SORBS3
	PAGR1	SOWAHB
	PAK1	SOX2
	PALD1	SP140L
	PAPL	SPAG1
	PAQR5	SPARCL1
	PARD3B	SPATC1
	PARP15	SPCS3
	PARP16	SPINK1
	PARVB	SPRY4
	PCDHA13	SPTLC2
	PCGEM1	SRCIN1
	PCK2	SRGAP3
	PCMT1	SRI
	PCSK6	SRP54
	PCTP	SRP72
	PDC	SRP9
	PDCL	SRPK1
	PDE11A	SRPK2
	PDE4A	SRRM1
	PDS5A	SRSF1
	PDZD2	SSUH2
	PDZD8	ST3GAL1
	PEF1	ST3GAL2
	PERP	ST6GAL1
	PEX13	ST6GALNAC1
	PFDN4	ST6GALNAC2
	PGM3	ST6GALNAC4
	PHACTR4	ST8SIA6
	PHEX-AS1	STAU2-AS1
	PHF11	STC1
	PHF12	STK3
	PHF13	STK40
	PHLDA3	STOX1
	PHLPP2	STXBP4
	PI4KB	STXBP5
	PID1	SUCO
	PIGC	SULT2B1
	PIK3C2B	SUV420H2
	PIM1	SVEP1
	PIP5K1P1	SYF2
	PIPOX	SYNE2
	PITPNA	SYPL1
	PITPNB	SYT12
	PIWIL3	SYTL2
	PKD1L2	TACC1
	PKIB	TACC2
	PKP1	TACR2
	PLA2G16	TACSTD2
	PLA2G4B	TAF13
	PLA2G4D	TAGLN2
	PLA2G4E	TARP
	PLAC1	TARS2
	PLAC2	TASP1
	PLCB1	TBC1D12
	PLCD1	TBC1D14
	PLCXD3	TBL1XR1
	PLD1	TBX3
	PLEKHA5	TC2N
	PLEKHA6	TCF7
	PLEKHA7	TEAD4
	PLEKHB2	TEX11
	PLEKHM3	TEX2
	PLEKHS1	TF
	PLIN1	TFAP2A
	PLK2	TFB2M
	PLLP	TFF1
	PLOD2	TFF3
	PLXNC1	TGFB2
	PMS2P3	THAP3
	PNISR	THEM4
	PNKD	TICRR
	PNLIPRP1	TIMM9
	PNOC	TJP1
	PNPLA3	TLE1
	PODXL	TLE3
	PODXL2	TLR6
	POFUT1	TLR8-AS1
	POLD4	TM7SF2
	POLI	TM9SF3
	POLR1B	TMED4
	POT1	TMEM104
	POU5F1	TMEM106B
	PPAPDC3	TMEM106C
	PPEF1	TMEM107
	PPL	TMEM134
	PPM1H	TMEM150C
	PPP1R12B	TMEM161A
	PPP1R2	TMEM171
	PPP1R32	TMEM186
	PPP1R35	TMEM205
	PPP1R37	TMEM211
	PPP1R3C	TMEM217
	PPP1R3F	TMEM229B
	PPP2R3C	TMEM241
	PPP3CC	TMEM86A
	PPT1	TMEM87A
	PRAME	TMPRSS13
	PRDM4	TMPRSS3
	PRDX6	TMTC2
	PRELP	TNFSF10
	PREPL	TNFSF14
	PRG4	TNK2
	PRICKLE2-AS1	TNNT2
	PRKACA	TNPO1
	PRKAG2	TNPO2
	PRKAG3	TNRC18
	PRKAR1B	TNRC6B
	PRKAR2B	TNS3
	PRKCA	TOB1
	PRKG2	TOMM6
	PRKRIP1	TOPORS
	PRLHR	TP53INP2
	PRMT5	TP53TG5
	PROCA1	TP63
	PRPH	TP73
	PRPS1	TPD52
	PRPS1L1	TPM1
	PRPSAP1	TPM3
	PRR14	TPRG1
	PRR18	TRA2B
	PRR24	TRAF4
	PRR5L	TREM2
	PRRT1	TRERF1
	PRRT3	TRHDE
	PRSS16	TRIB1
	PRTFDC1	TRIL
	PSCA	TRIM32
	PSD3	TRIM37
	PSMA4	TRIM55
	PSMB4	TRIM7
	PSMB5	TRIQK
	PSMB9	TRPV3
	PSMD7	TSC22D1
	PSRC1	TSG101
	PTCH1	TSKU
	PTCHD2	TSPAN1
	PTER	TSPAN15
	PTGFRN	TSPEAR
	PTGIR	TSPYL4
	PTGR1	TTC39B
	PTGS1	TTC8
	PTH2R	TTC9
	PTHLH	TUBA1C
	PTPLAD1	TUBB
	PTPLAD2	TUFT1
	PTPN4	TUT1
	PTPN7	TXNRD1
	PTPRB	UBAC2
	PTPRE	UBE2T
	PTPRF	UBL3
	PTPRK	UEVLD
	PTPRR	UHRF1BP1L
	PTTG1IP	UIMC1
	PXN	UMODL1
	RAB11FIP3	UNC13D
	RAB15	UPB1
	RAB21	UPK3A
	RAB24	UQCRHL
	RAB27A	USP15
	RAB2B	USP2
	RAB31	USP25
	RAB44	USP43
	RAB9B	USP44
	RAB9BP1	USP6NL
	RABEP1	UTP3
	RABGAP1L	UTRN
	RABGEF1	UVRAG
	RABL6	VAMP4
	RACGAP1	VEPH1
	RAD51C	VIPAS39
	RADIL	VIPR1
	RAET1L	VOPP1
	RAI1	VPS11
	RANGAP1	VPS36
	RAP2B	VPS37A
	RAPH1	VPS37C
	RARRES1	VSTM2L
	RARRES2	VTCN1
	RASGEF1C	WBSCR27
	RASL11A	WBSCR28
	RASSF5	WDFY2
	RB1CC1	WDR20
	RBBP8NL	WDR74
	RBP1	WDSUB1
	RBX1	WFS1
	RCAN3	WIPI1
	RDH16	WIZ
	RDX	WNT7A
	REV1	WT1
	REXO1L2P	WWP1
	RFC2	XBP1
	RFFL	XPO1
	RFTN1	XRN2
	RGPD8	XYLT1
	RGS16	YBEY
	RGS22	YEATS2
	RHBDD1	YLPM1
	RHCG	ZAP70
	RHO	ZBTB10
	RHOBTB3	ZBTB2
	RHOU	ZBTB25
	RHPN2	ZBTB6
	RIPK4	ZBTB7C
	RLIM	ZBTB8OS
	RMI1	ZC3H14
	RMND5B	ZC3H15
	RMST	ZDHHC16
	RNASE7	ZDHHC22
	RNF121	ZDHHC3
	RNF145	ZDHHC7
	RNF19B	ZFAND6
	RNF41	ZFPM1
	RNU4ATAC	ZFX
	RNU6-33	ZG16B
	ROBO1	ZGPAT
	ROCK1	ZHX2
	ROPN1B	ZHX3
	RPL13AP20	ZMAT4
	RPL18	ZMYND8
	RPL23AP32	ZNF141
	RPL27	ZNF184
	RPL32P3	ZNF281
	RPS10P7	ZNF292
	RPS19	ZNF322
	RPS27	ZNF341
	RPS6KA5	ZNF365
	RPS6KB1	ZNF385A
	RPTN	ZNF398
	RRBP1	ZNF410
	RRM2	ZNF44
	RRM2B	ZNF444
	RSAD1	ZNF485
	RSAD2	ZNF503-AS1
	RSBN1	ZNF608
	RSL1D1	ZNF619
	RSU1	ZNF648
	RTF1	ZNF669
	RUVBL1	ZNF670-ZNF695
	S100A12	ZNF703
	SALL4	ZNF736
	SAMD10	ZNF737
	SAMD7	ZNF750
	SASH3	ZNF76
	SBK2	ZNF778
	SCAPER	ZNRF3
	SCARNA13	ZSWIM1
	SCARNA6	ZXDC
	SCCPDH	ABCA17P
	SCG3	ABCC11
	SCHIP1	ACOX1
	SCIN	ACY3
	SCOC	ADRA1B
	SCUBE3	AGR2
	SCYL3	ANK3
	SDCBP	ANKRD1
	SEC11A	ARHGAP32
	SEC22B	ARHGEF37
	SEC31B	ARHGEF6
	SEL1L	ARRDC3
	SELL	ARRDC3-AS1
	SEMA3B	B3GNT6
	SEMA4B	B4GALT1
	SEMA4C	BFSP1
	SEMA5A	BMPR1B
	SENP8	C14orf183
	SEPT12	C2CD2
	SERPINA11	C2orf18
	SERPINA3	C5orf24
	SERPINB9	C6orf132
	SERPIND1	CACUL1
	SESTD1	CCDC162P
	SETD3	CDH1
	SFI1	CGN
	SFMBT1	CHN2
	SFXN3	CLDN4
	SGCA	CLMN
	SGK1	COG1
	SH3BGR	CRISP3
	SH3KBP1	CSAD
	SH3YL1	CTDSPL
	SHBG	DCUN1D5
	SHISA9	DDR1
	SHQ1	DLG1
	SHROOM2	DPP9
	SIAH1	DSCAM-AS1
	SIGLEC5	ECH1
	SIL1	EFEMP1
	SIPA1L2	EGOT
	SIRT4	EHF
	SIVA1	EIF1AD
	SLC10A3	EIF2B2
	SLC10A6	ELF3
	SLC12A3	EPB41L5
	SLC16A4	FAH
	SLC16A5	FAM63A
	SLC17A9	FLJ42969
	SLC19A2	FLOT1
	SLC1A4	FMN1
	SLC22A14	FOXC1
	SLC22A15	FRS2
	SLC22A24	FSIP1
	SLC22A8	FXYD2
	SLC25A13	GHR
	SLC25A24	GK5
	SLC25A43	GNAS
	SLC25A45	GPBP1
	SLC28A1	GPSM2
	SLC28A2	GSK3B
	SLC2A14	GTPBP4
	SLC2A3	HBS1L
	SLC2A5	HILPDA
	SLC30A8	HIPK3
	SLC35C2	HMGCR
	SLC35E1	HSPB1
	SLC35E3	HSPB11
	SLC37A3	ICT1
	SLC39A10	IER5
	SLC39A6	IL12A
	SLC39A9	IL34
	SLC46A2	IRF1
	SLC4A11	KALRN
	SLC4A4	KANK1
	SLC5A11	KAT6B
	SLC6A4	KBTBD4
	SLC7A1	KCNG4
	SLC7A2	KCTD14
	SLC7A4	KDM2A
	SLCO2A1	KIAA0895
	SLCO6A1	KIAA1551
	SLITRK6	KLF9
	SLMO1	KRT1
	SLX4IP	KRT19
	SMAD3	KRT8
	SMARCA2	LFNG
	SMARCD2	LINC00160
	SMG6	LINC00173
	SMG8	LMCD1
	SMOC1	LOC153910
	SMPD4	LURAP1L
	SMPDL3A	MALAT1
	SNAI1	MAP3K1
	SNAI2	MARCH10
	SNAR-C1	MARK2
	SNAR-E	MED13L
	SNED1	METAP2
	SNORA33	MGLL
	SNORA70B	MGP
	SNORA74B	MIR1275
	SNORA77	MIR205HG
	SNORA80B	MIR21
	SNORD114-1	MIR3973
	SNORD114-2	MIR4756
	SNORD12	MIR5093
	SNORD1A	MIR548AV
	SNORD45B	MRFAP1
	SNORD50A	MYO1E
	SNORD56B	NAALADL2
	SNORD70	NAT9
	SNORD92	NDST1
	SNRNP48	NDUFB5
	SNRPE	NEAT1
	SNTB2	NOS1AP
	SNTG1	NR2F2
	SNTN	NUAK2
	SNX13	NUBPL
	SNX21	OXR1
	SNX29	PARD6B
	SOCS2	PDE4D
	SOX7	PLCD3
	SOX9	PLEKHH1
	SP100	PNMA1
	SP3	PPM1A
	SPAM1	PTPN3
	SPARC	PTPRQ
	SPATA17	RAPGEF1
	SPATA9	RGS1
	SPATC1L	RHOD
	SPATS2L	S100A16
	SPECC1	SBSPON
	SPEG	SEMA6A
	SPG20OS	SH2D3C
	SPG7	SIX1
	SPIN1	SLC25A25
	SPINK4	SLC25A30
	SPIRE2	SLC35A2
	SPOCK2	SNORA11B
	SPOPL	SNORA70E
	SPPL2A	SOAT1
	SPRED2	SORBS2
	SPRR3	SORL1
	SPRR4	ST8SIA6
	SPSB1	STAT6
	SPTAN1	SYNGR1
	SPTBN1	SYNPO
	SRP68	TACC1
	SRSF7	TBC1D12
	SSH1	TDRKH
	SSR4P1	TMED3
	STARD4-AS1	TMEM173
	STARD5	TMPRSS2
	STAT1	TP53INP1
	STEAP3	TPD52
	STIM2	TRA2B
	STK32C	TRPS1
	STK39	TXNIP
	STON1-GTF2A1L	UBE2H
	STON2	UBL3
	STRA6	UGCG
	STS	UNQ6975
	STX1A	VEZF1
	SUCLG2	WEE1
	SULF1	WISP2
	SULF2	WNT10B
	SULT1C2	ZBED2
	SULT1C2P1	ZBTB7B
	SULT2A1	ZFAND6
	SULT6B1	ZFHX3
	SVIL	ZMYND11
	SYBU	ZNF385A
	SYDE2	ZNF552
	SYNJ2-IT1	ZSCAN30
	SYNPR	ZXDC
	SYTL5
	TACO1
	TAF11
	TAL2
	TANK
	TAOK3
	TAS2R13
	TBC1D10A
	TBC1D2
	TBC1D2B
	TBC1D30
	TBC1D8
	TBCA
	TBKBP1
	TBL1X
	TBR1
	TBX2
	TCEAL3
	TCF23
	TCHHL1
	TCN1
	TCP11L1
	TCTEX1D4
	TDG
	TDH
	TDRD12
	TEAD1
	TECR
	TEKT3
	TEP1
	TEPP
	TES
	TET3
	TFAP2C
	TFE3
	TFPI
	TGFBR2
	TGFBR3
	TGIF1
	THAP2
	THOC7
	THSD4
	THUMPD2
	TIFA
	TIMP3
	TINAGL1
	TJP2
	TLK1
	TLR2
	TLR5
	TLX3
	TM4SF19-TCTEX1D2
	TM4SF4
	TM9SF4
	TMBIM1
	TMC1
	TMCC1
	TMCO3
	TMCO4
	TMED10
	TMED8
	TMEM105
	TMEM120A
	TMEM154
	TMEM158
	TMEM164
	TMEM177
	TMEM189-UBE2V1
	TMEM2
	TMEM212
	TMEM220-AS1
	TMEM229A
	TMEM30A
	TMEM31
	TMEM54
	TMEM55A
	TMEM56
	TMEM64
	TMEM72
	TMEM79
	TMEM97
	TMPO-AS1
	TMPRSS11E
	TMPRSS11F
	TMX4
	TNFAIP8
	TNFAIP8L3
	TNFRSF10D
	TNFRSF11B
	TNFRSF19
	TNFRSF21
	TNFRSF8
	TNIP3
	TNS1
	TOB2P1
	TOM1
	TOM1L2
	TOMM40L
	TOP1MT
	TOR1AIP1
	TOR2A
	TPD52L1
	TPD52L2
	TPM4
	TPRA1
	TREM1
	TRIM25
	TRIM33
	TRIM45
	TRIM62
	TRIM8
	TRIO
	TRIP13
	TRIP4
	TRMT12
	TRPC3
	TRPM7
	TRPV2
	TRPV6
	TSC22D3
	TSHZ2
	TSPAN3
	TSPAN5
	TSPYL5
	TTC13
	TTC19
	TTC23L
	TTC31
	TTC37
	TTC39A
	TTC4
	TUBB1
	TUBB2A
	TXNDC5
	U2AF1
	UACA
	UBA5
	UBAP1L
	UBE2J1
	UBE2L3
	UBE2V1
	UBE2W
	UBE4A
	UBE4B
	UBN1
	UBP1
	UBR5
	UBXN11
	UCA1
	UGT1A6
	UNK
	UNQ6494
	UPF2
	UPRT
	USP10
	USP3
	USP32
	USP33
	USP40
	USP47
	USP7
	VAMP5
	VAMP8
	VAPA
	VDAC2
	VEGFC
	VILL
	VIT
	VN1R10P
	VPS54
	VPS72
	VSIG10
	VSX1
	VWA3A
	WAC
	WDR1
	WDR47
	WDR53
	WDR60
	WDR61
	WDR91
	WDR93
	WFDC13
	WIPF1
	WNT3
	WNT6
	WRAP53
	WWOX
	XAF1
	XCL1
	XIAP
	XPA
	XPC
	YEATS4
	YPEL2
	YPEL3
	YPEL5
	YWHAQ
	YWHAZ
	ZBED6
	ZBTB43
	ZC2HC1A
	ZC3H12D
	ZC3H13
	ZC3H8
	ZCCHC10
	ZFP1
	ZFP62
	ZHX1
	ZKSCAN1
	ZNF157
	ZNF18
	ZNF22
	ZNF331
	ZNF358
	ZNF367
	ZNF419
	ZNF436
	ZNF45
	ZNF507
	ZNF512B
	ZNF565
	ZNF572
	ZNF655
	ZNF662
	ZNF688
	ZNF689
	ZNF704
	ZNF707
	ZNF710
	ZNF764
	ZNF782
	ZNF785
	ZNF79
	ZNF792
	ZNF804B
	ZNF823
	ZNF853
	ZNRF1
	ZXDB
